# Supplementary material for: Does space matter? Estimation and evaluation of required space for commercial mass culture of grasshoppers (Acridoidea: Orthoptera)
Source: PLoS One. 2022 Jun 3;17(6):e0265664. doi: 10.1371/journal.pone.0265664 (PMC9165845; doi:10.1371/journal.pone.0265664)
Supplement: S1 Table — It contain the mortality value with respect to log x value. (XLS) [file pone.0265664.s001.xls]

## Sheet: Sheet1
Density concentration (log x)	A. gigantea	O. japonica	S. prasiniferum	O.nitidula	A. glaucopsis	L. indica	H. nigrorepletus	P. infumata	A. exaltata	C. tatarica	H. littoralis	P. panteli	S. gregaria	A. turrita	A. humbertianus	G. punctiforns	G. africanus	O. hyla	O. fuscovittata	O. abruptus	T. annulata	O. velox	C. erubescens	E. alacris	E. binghami	H. oryzivorus	A. insubricus	A. thalassinus	A. simulatrix	M. fasciata	S. splendens
	Mortality percentage
-1.30103	60	15	0	15	15	15	15	0	15	15	20	5	10	55	15	15	10	5	10	30	55	10	10	10	5	10	40	10	10	45	30
-1	97.5	60	40	32.5	65	37.5	57.5	50	65	55	60	47.5	52.5	92.5	52.5	60	57.5	55	52.5	60	72.5	62.5	42.5	47.5	47.5	52.5	72.5	45	42.5	70	52.5
-0.69897	95	76.7	61.7	70	81.7	73.3	80	65	68.3	75	65	70	66.7	88.3	71.7	75	71.7	73.3	76.7	53.3	75	80	68.3	65	56.7	78.3	78.3	66.7	65	70	56.7
-0.39794	86.3	80	65	66.3	83.8	67.5	81.3	68.8	77.5	77.5	66.3	71.3	80	81.3	81.3	85	78.8	78.8	82.5	72.5	75	82.5	82.5	76.3	80	80	77.5	83.8	85	73.8	62.5
-0.09691	81	79	65	65	77	69	76	66	75	73	67	67	76	77	76	80	75	76	81	64	67	82	79	75	76	74	72	76	74	68	60

## Sheet: FitNLCurve1
Independent Variable	DoseResp Fit of Sheet1 B"A. gigantea"	Independent Variable	Regular Residual of Sheet1 B"A. gigantea"	Regular Residual of Sheet1 B"A. gigantea"	Fitted Y	Regular Residual of Sheet1 B"A. gigantea"	Regular Residual of Sheet1 B"A. gigantea"	Percentiles	Reference X	Reference Line	Independent Variable	DoseResp Fit of Sheet1 C"O. japonica"	Independent Variable	Regular Residual of Sheet1 C"O. japonica"	Regular Residual of Sheet1 C"O. japonica"	Fitted Y	Regular Residual of Sheet1 C"O. japonica"	Regular Residual of Sheet1 C"O. japonica"	Percentiles	Reference X	Reference Line	Independent Variable	DoseResp Fit of Sheet1 D"S. prasiniferum"	Independent Variable	Regular Residual of Sheet1 D"S. prasiniferum"	Regular Residual of Sheet1 D"S. prasiniferum"	Fitted Y	Regular Residual of Sheet1 D"S. prasiniferum"	Regular Residual of Sheet1 D"S. prasiniferum"	Percentiles	Reference X	Reference Line	Independent Variable	DoseResp Fit of Sheet1 E"O.nitidula"	Independent Variable	Regular Residual of Sheet1 E"O.nitidula"	Regular Residual of Sheet1 E"O.nitidula"	Fitted Y	Regular Residual of Sheet1 E"O.nitidula"	Regular Residual of Sheet1 E"O.nitidula"	Percentiles	Reference X	Reference Line	Independent Variable	DoseResp Fit of Sheet1 F"A. glaucopsis"	Independent Variable	Regular Residual of Sheet1 F"A. glaucopsis"	Regular Residual of Sheet1 F"A. glaucopsis"	Fitted Y
									mu = -0.000611	sigma = 14.948360										mu = -2.993886	sigma = 11.471048										mu = -2.053761	sigma = 13.920164										mu = -1.315120	sigma = 12.287350
Fit Curve of A. gigantea	Fit Curve of A. gigantea	Fit Curve of A. gigantea	Fit Curve of A. gigantea	Fit Curve of A. gigantea	Fit Curve of A. gigantea	Fit Curve of A. gigantea	Fit Curve of A. gigantea	Fit Curve of A. gigantea	Fit Curve of A. gigantea	Fit Curve of A. gigantea	Fit Curve of O. japonica	Fit Curve of O. japonica	Fit Curve of O. japonica	Fit Curve of O. japonica	Fit Curve of O. japonica	Fit Curve of O. japonica	Fit Curve of O. japonica	Fit Curve of O. japonica	Fit Curve of O. japonica	Fit Curve of O. japonica	Fit Curve of O. japonica	Fit Curve of S. prasiniferum	Fit Curve of S. prasiniferum	Fit Curve of S. prasiniferum	Fit Curve of S. prasiniferum	Fit Curve of S. prasiniferum	Fit Curve of S. prasiniferum	Fit Curve of S. prasiniferum	Fit Curve of S. prasiniferum	Fit Curve of S. prasiniferum	Fit Curve of S. prasiniferum	Fit Curve of S. prasiniferum	Fit Curve of O.nitidula	Fit Curve of O.nitidula	Fit Curve of O.nitidula	Fit Curve of O.nitidula	Fit Curve of O.nitidula	Fit Curve of O.nitidula	Fit Curve of O.nitidula	Fit Curve of O.nitidula	Fit Curve of O.nitidula	Fit Curve of O.nitidula	Fit Curve of O.nitidula	Fit Curve of A. glaucopsis	Fit Curve of A. glaucopsis	Fit Curve of A. glaucopsis	Fit Curve of A. glaucopsis	Fit Curve of A. glaucopsis	Fit Curve of A. glaucopsis
Fitted Curves Plot	Fitted Curves Plot			Histogram of the Residual Plot	Residual vs. Predicted Values Plot	Residual vs. Predicted Values Plot	Normal Probability Plot of Residuals	Normal Probability Plot of Residuals	Normal Probability Plot of Residuals	Normal Probability Plot of Residuals	Fitted Curves Plot	Fitted Curves Plot			Histogram of the Residual Plot	Residual vs. Predicted Values Plot	Residual vs. Predicted Values Plot	Normal Probability Plot of Residuals	Normal Probability Plot of Residuals	Normal Probability Plot of Residuals	Normal Probability Plot of Residuals	Fitted Curves Plot	Fitted Curves Plot			Histogram of the Residual Plot	Residual vs. Predicted Values Plot	Residual vs. Predicted Values Plot	Normal Probability Plot of Residuals	Normal Probability Plot of Residuals	Normal Probability Plot of Residuals	Normal Probability Plot of Residuals	Fitted Curves Plot	Fitted Curves Plot			Histogram of the Residual Plot	Residual vs. Predicted Values Plot	Residual vs. Predicted Values Plot	Normal Probability Plot of Residuals	Normal Probability Plot of Residuals	Normal Probability Plot of Residuals	Normal Probability Plot of Residuals	Fitted Curves Plot	Fitted Curves Plot			Histogram of the Residual Plot	Residual vs. Predicted Values Plot
-1.30103	83.9698	-1.30103	-23.9698	-23.9698	83.9698	-23.9698	-23.9698	11.9048	-23.3019	5.95238	-1.30103	27.9535	-1.30103	-12.9535	-12.9535	27.9535	-12.9535	-14.4407	11.9048	-20.8748	5.95238	-1.30103	19.4033	-1.30103	-19.4033	-19.4033	19.4033	-19.4033	-19.4033	11.9048	-23.7523	5.95238	-1.30103	24.0754	-1.30103	-9.07539	-9.07539	24.0754	-9.07539	-12.7239	11.9048	-20.4684	5.95238	-1.30103	26.5011	-1.30103	-11.5011	-11.5011	26.5011
-1.29862	83.9697	-1	13.5348	13.5348	83.9652	13.5348	-2.95146	30.9524	23.3006	94.0476	-1.29982	28.0262	-1	11.149	11.149	48.851	11.149	-12.9535	30.9524	14.887	94.0476	-1.29982	19.4455	-1	7.94369	7.94369	32.0563	7.94369	-13.028	30.9524	19.6448	94.0476	-1.29982	24.1193	-1	-4.10962	-4.10962	36.6096	-4.10962	-9.07539	30.9524	17.8382	94.0476	-1.29982	26.5919	-1	11.4501	11.4501	53.5499
-1.29741	83.9697	-0.69897	11.0394	11.0394	83.9606	11.0394	2.34396	50			-1.29862	28.099	-0.69897	6.54197	6.54197	70.158	6.54197	-5.26624	50			-1.29862	19.4877	-0.69897	13.6579	13.6579	48.0421	13.6579	0.560938	50			-1.29862	24.1633	-0.69897	18.7366	18.7366	51.2634	18.7366	-4.10962	50			-1.29862	26.6828	-0.69897	3.03991	3.03991	78.6601
-1.29621	83.9697	-0.39794	2.34396	2.34396	83.956	2.34396	11.0394	69.0476			-1.29741	28.1719	-0.39794	-5.26624	-5.26624	85.2662	-5.26624	6.54197	69.0476			-1.29741	19.53	-0.39794	0.560938	0.560938	64.4391	0.560938	7.94369	69.0476			-1.29741	24.2073	-0.39794	0.596739	0.596739	65.7033	0.596739	0.596739	69.0476			-1.29741	26.7739	-0.39794	-8.37869	-8.37869	92.1787
-1.295	83.9697	-0.09691	-2.95146	-2.95146	83.9515	-2.95146	13.5348	88.0952			-1.29621	28.245	-0.09691	-14.4407	-14.4407	93.4407	-14.4407	11.149	88.0952			-1.29621	19.5724	-0.09691	-13.028	-13.028	78.028	-13.028	13.6579	88.0952			-1.29621	24.2513	-0.09691	-12.7239	-12.7239	77.7239	-12.7239	18.7366	88.0952			-1.29621	26.8653	-0.09691	-20.4149	-20.4149	97.4149
-1.2938	83.9696										-1.295	28.3181										-1.295	19.6148										-1.295	24.2955										-1.295	26.9568
-1.29259	83.9696										-1.2938	28.3914										-1.2938	19.6573										-1.2938	24.3397										-1.2938	27.0486
-1.29139	83.9696										-1.29259	28.4648										-1.29259	19.6999										-1.29259	24.3839										-1.29259	27.1405
-1.29018	83.9696										-1.29139	28.5383										-1.29139	19.7426										-1.29139	24.4282										-1.29139	27.2326
-1.28898	83.9696										-1.29018	28.6119										-1.29018	19.7853										-1.29018	24.4725										-1.29018	27.3249
-1.28777	83.9696										-1.28898	28.6856										-1.28898	19.8281										-1.28898	24.5169										-1.28898	27.4175
-1.28657	83.9695										-1.28777	28.7595										-1.28777	19.8709										-1.28777	24.5614										-1.28777	27.5102
-1.28536	83.9695										-1.28657	28.8334										-1.28657	19.9139										-1.28657	24.6059										-1.28657	27.6031
-1.28416	83.9695										-1.28536	28.9075										-1.28536	19.9569										-1.28536	24.6504										-1.28536	27.6962
-1.28295	83.9695										-1.28416	28.9817										-1.28416	19.9999										-1.28416	24.6951										-1.28416	27.7895
-1.28174	83.9695										-1.28295	29.0559										-1.28295	20.0431										-1.28295	24.7397										-1.28295	27.883
-1.28054	83.9694										-1.28174	29.1304										-1.28174	20.0863										-1.28174	24.7845										-1.28174	27.9766
-1.27933	83.9694										-1.28054	29.2049										-1.28054	20.1296										-1.28054	24.8292										-1.28054	28.0705
-1.27813	83.9694										-1.27933	29.2795										-1.27933	20.1729										-1.27933	24.8741										-1.27933	28.1646
-1.27692	83.9694										-1.27813	29.3542										-1.27813	20.2163										-1.27813	24.919										-1.27813	28.2588
-1.27572	83.9694										-1.27692	29.4291										-1.27692	20.2598										-1.27692	24.9639										-1.27692	28.3533
-1.27451	83.9694										-1.27572	29.5041										-1.27572	20.3034										-1.27572	25.0089										-1.27572	28.4479
-1.27331	83.9693										-1.27451	29.5791										-1.27451	20.347										-1.27451	25.0539										-1.27451	28.5427
-1.2721	83.9693										-1.27331	29.6543										-1.27331	20.3907										-1.27331	25.099										-1.27331	28.6378
-1.2709	83.9693										-1.2721	29.7296										-1.2721	20.4345										-1.2721	25.1442										-1.2721	28.733
-1.26969	83.9693										-1.2709	29.805										-1.2709	20.4783										-1.2709	25.1894										-1.2709	28.8283
-1.26849	83.9693										-1.26969	29.8805										-1.26969	20.5222										-1.26969	25.2347										-1.26969	28.9239
-1.26728	83.9692										-1.26849	29.9562										-1.26849	20.5662										-1.26849	25.28										-1.26849	29.0197
-1.26608	83.9692										-1.26728	30.0319										-1.26728	20.6102										-1.26728	25.3254										-1.26728	29.1157
-1.26487	83.9692										-1.26608	30.1077										-1.26608	20.6543										-1.26608	25.3708										-1.26608	29.2118
-1.26366	83.9692										-1.26487	30.1837										-1.26487	20.6985										-1.26487	25.4163										-1.26487	29.3081
-1.26246	83.9692										-1.26366	30.2597										-1.26366	20.7428										-1.26366	25.4618										-1.26366	29.4046
-1.26125	83.9692										-1.26246	30.3359										-1.26246	20.7871										-1.26246	25.5074										-1.26246	29.5013
-1.26005	83.9691										-1.26125	30.4122										-1.26125	20.8315										-1.26125	25.553										-1.26125	29.5982
-1.25884	83.9691										-1.26005	30.4886										-1.26005	20.876										-1.26005	25.5987										-1.26005	29.6953
-1.25764	83.9691										-1.25884	30.5651										-1.25884	20.9205										-1.25884	25.6445										-1.25884	29.7926
-1.25643	83.9691										-1.25764	30.6417										-1.25764	20.9651										-1.25764	25.6903										-1.25764	29.89
-1.25523	83.9691										-1.25643	30.7184										-1.25643	21.0098										-1.25643	25.7361										-1.25643	29.9876
-1.25402	83.969										-1.25523	30.7952										-1.25523	21.0545										-1.25523	25.782										-1.25523	30.0854
-1.25282	83.969										-1.25402	30.8721										-1.25402	21.0993										-1.25402	25.828										-1.25402	30.1834
-1.25161	83.969										-1.25282	30.9491										-1.25282	21.1442										-1.25282	25.874										-1.25282	30.2816
-1.25041	83.969										-1.25161	31.0263										-1.25161	21.1892										-1.25161	25.9201										-1.25161	30.3799
-1.2492	83.969										-1.25041	31.1035										-1.25041	21.2342										-1.25041	25.9662										-1.25041	30.4784
-1.248	83.969										-1.2492	31.1809										-1.2492	21.2793										-1.2492	26.0124										-1.2492	30.5771
-1.24679	83.9689										-1.248	31.2583										-1.248	21.3245										-1.248	26.0586										-1.248	30.676
-1.24559	83.9689										-1.24679	31.3359										-1.24679	21.3697										-1.24679	26.1049										-1.24679	30.7751
-1.24438	83.9689										-1.24559	31.4135										-1.24559	21.415										-1.24559	26.1512										-1.24559	30.8743
-1.24317	83.9689										-1.24438	31.4913										-1.24438	21.4604										-1.24438	26.1976										-1.24438	30.9737
-1.24197	83.9689										-1.24317	31.5691										-1.24317	21.5058										-1.24317	26.2441										-1.24317	31.0733
-1.24076	83.9688										-1.24197	31.6471										-1.24197	21.5513										-1.24197	26.2905										-1.24197	31.1731
-1.23956	83.9688										-1.24076	31.7252										-1.24076	21.5969										-1.24076	26.3371										-1.24076	31.273
-1.23835	83.9688										-1.23956	31.8034										-1.23956	21.6426										-1.23956	26.3837										-1.23956	31.3731
-1.23715	83.9688										-1.23835	31.8816										-1.23835	21.6883										-1.23835	26.4303										-1.23835	31.4734
-1.23594	83.9688										-1.23715	31.96										-1.23715	21.7341										-1.23715	26.4771										-1.23715	31.5739
-1.23474	83.9688										-1.23594	32.0385										-1.23594	21.7799										-1.23594	26.5238										-1.23594	31.6745
-1.23353	83.9687										-1.23474	32.1171										-1.23474	21.8259										-1.23474	26.5706										-1.23474	31.7753
-1.23233	83.9687										-1.23353	32.1958										-1.23353	21.8719										-1.23353	26.6175										-1.23353	31.8763
-1.23112	83.9687										-1.23233	32.2746										-1.23233	21.9179										-1.23233	26.6644										-1.23233	31.9774
-1.22992	83.9687										-1.23112	32.3535										-1.23112	21.9641										-1.23112	26.7114										-1.23112	32.0787
-1.22871	83.9687										-1.22992	32.4324										-1.22992	22.0103										-1.22992	26.7584										-1.22992	32.1802
-1.22751	83.9686										-1.22871	32.5115										-1.22871	22.0566										-1.22871	26.8055										-1.22871	32.2819
-1.2263	83.9686										-1.22751	32.5907										-1.22751	22.1029										-1.22751	26.8526										-1.22751	32.3837
-1.22509	83.9686										-1.2263	32.67										-1.2263	22.1493										-1.2263	26.8998										-1.2263	32.4857
-1.22389	83.9686										-1.22509	32.7494										-1.22509	22.1958										-1.22509	26.947										-1.22509	32.5878
-1.22268	83.9686										-1.22389	32.8289										-1.22389	22.2424										-1.22389	26.9943										-1.22389	32.6902
-1.22148	83.9686										-1.22268	32.9085										-1.22268	22.289										-1.22268	27.0416										-1.22268	32.7927
-1.22027	83.9685										-1.22148	32.9882										-1.22148	22.3357										-1.22148	27.089										-1.22148	32.8953
-1.21907	83.9685										-1.22027	33.0679										-1.22027	22.3825										-1.22027	27.1364										-1.22027	32.9981
-1.21786	83.9685										-1.21907	33.1478										-1.21907	22.4293										-1.21907	27.1839										-1.21907	33.1011
-1.21666	83.9685										-1.21786	33.2278										-1.21786	22.4762										-1.21786	27.2315										-1.21786	33.2042
-1.21545	83.9685										-1.21666	33.3079										-1.21666	22.5232										-1.21666	27.2791										-1.21666	33.3075
-1.21425	83.9684										-1.21545	33.388										-1.21545	22.5702										-1.21545	27.3267										-1.21545	33.411
-1.21304	83.9684										-1.21425	33.4683										-1.21425	22.6173										-1.21425	27.3744										-1.21425	33.5146
-1.21184	83.9684										-1.21304	33.5487										-1.21304	22.6645										-1.21304	27.4222										-1.21304	33.6184
-1.21063	83.9684										-1.21184	33.6291										-1.21184	22.7118										-1.21184	27.47										-1.21184	33.7223
-1.20943	83.9684										-1.21063	33.7097										-1.21063	22.7591										-1.21063	27.5178										-1.21063	33.8264
-1.20822	83.9683										-1.20943	33.7903										-1.20943	22.8065										-1.20943	27.5657										-1.20943	33.9307
-1.20701	83.9683										-1.20822	33.8711										-1.20822	22.854										-1.20822	27.6137										-1.20822	34.0351
-1.20581	83.9683										-1.20701	33.9519										-1.20701	22.9015										-1.20701	27.6617										-1.20701	34.1397
-1.2046	83.9683										-1.20581	34.0328										-1.20581	22.9491										-1.20581	27.7098										-1.20581	34.2444
-1.2034	83.9683										-1.2046	34.1138										-1.2046	22.9968										-1.2046	27.7579										-1.2046	34.3492
-1.20219	83.9683										-1.2034	34.195										-1.2034	23.0445										-1.2034	27.8061										-1.2034	34.4543
-1.20099	83.9682										-1.20219	34.2762										-1.20219	23.0923										-1.20219	27.8543										-1.20219	34.5595
-1.19978	83.9682										-1.20099	34.3575										-1.20099	23.1402										-1.20099	27.9025										-1.20099	34.6648
-1.19858	83.9682										-1.19978	34.4389										-1.19978	23.1882										-1.19978	27.9509										-1.19978	34.7703
-1.19737	83.9682										-1.19858	34.5203										-1.19858	23.2362										-1.19858	27.9992										-1.19858	34.8759
-1.19617	83.9682										-1.19737	34.6019										-1.19737	23.2843										-1.19737	28.0476										-1.19737	34.9817
-1.19496	83.9681										-1.19617	34.6836										-1.19617	23.3324										-1.19617	28.0961										-1.19617	35.0876
-1.19376	83.9681										-1.19496	34.7653										-1.19496	23.3806										-1.19496	28.1446										-1.19496	35.1937
-1.19255	83.9681										-1.19376	34.8472										-1.19376	23.4289										-1.19376	28.1932										-1.19376	35.2999
-1.19135	83.9681										-1.19255	34.9291										-1.19255	23.4773										-1.19255	28.2418										-1.19255	35.4062
-1.19014	83.9681										-1.19135	35.0111										-1.19135	23.5257										-1.19135	28.2905										-1.19135	35.5128
-1.18893	83.9681										-1.19014	35.0932										-1.19014	23.5742										-1.19014	28.3392										-1.19014	35.6194
-1.18773	83.968										-1.18893	35.1754										-1.18893	23.6228										-1.18893	28.388										-1.18893	35.7262
-1.18652	83.968										-1.18773	35.2577										-1.18773	23.6715										-1.18773	28.4368										-1.18773	35.8331
-1.18532	83.968										-1.18652	35.3401										-1.18652	23.7202										-1.18652	28.4857										-1.18652	35.9402
-1.18411	83.968										-1.18532	35.4226										-1.18532	23.7689										-1.18532	28.5347										-1.18532	36.0474
-1.18291	83.968										-1.18411	35.5051										-1.18411	23.8178										-1.18411	28.5836										-1.18411	36.1548
-1.1817	83.9679										-1.18291	35.5877										-1.18291	23.8667										-1.18291	28.6327										-1.18291	36.2623
-1.1805	83.9679										-1.1817	35.6705										-1.1817	23.9157										-1.1817	28.6817										-1.1817	36.3699
-1.17929	83.9679										-1.1805	35.7533										-1.1805	23.9647										-1.1805	28.7309										-1.1805	36.4777
-1.17809	83.9679										-1.17929	35.8362										-1.17929	24.0139										-1.17929	28.7801										-1.17929	36.5856
-1.17688	83.9679										-1.17809	35.9191										-1.17809	24.0631										-1.17809	28.8293										-1.17809	36.6936
-1.17568	83.9679										-1.17688	36.0022										-1.17688	24.1123										-1.17688	28.8786										-1.17688	36.8018
-1.17447	83.9678										-1.17568	36.0853										-1.17568	24.1617										-1.17568	28.9279										-1.17568	36.9101
-1.17327	83.9678										-1.17447	36.1686										-1.17447	24.2111										-1.17447	28.9773										-1.17447	37.0186
-1.17206	83.9678										-1.17327	36.2519										-1.17327	24.2605										-1.17327	29.0267										-1.17327	37.1271
-1.17085	83.9678										-1.17206	36.3353										-1.17206	24.3101										-1.17206	29.0762										-1.17206	37.2358
-1.16965	83.9678										-1.17085	36.4188										-1.17085	24.3597										-1.17085	29.1257										-1.17085	37.3447
-1.16844	83.9677										-1.16965	36.5023										-1.16965	24.4093										-1.16965	29.1753										-1.16965	37.4536
-1.16724	83.9677										-1.16844	36.586										-1.16844	24.4591										-1.16844	29.2249										-1.16844	37.5627
-1.16603	83.9677										-1.16724	36.6697										-1.16724	24.5089										-1.16724	29.2746										-1.16724	37.6719
-1.16483	83.9677										-1.16603	36.7535										-1.16603	24.5588										-1.16603	29.3243										-1.16603	37.7813
-1.16362	83.9677										-1.16483	36.8374										-1.16483	24.6087										-1.16483	29.3741										-1.16483	37.8907
-1.16242	83.9677										-1.16362	36.9213										-1.16362	24.6587										-1.16362	29.4239										-1.16362	38.0003
-1.16121	83.9676										-1.16242	37.0054										-1.16242	24.7088										-1.16242	29.4738										-1.16242	38.11
-1.16001	83.9676										-1.16121	37.0895										-1.16121	24.759										-1.16121	29.5237										-1.16121	38.2198
-1.1588	83.9676										-1.16001	37.1737										-1.16001	24.8092										-1.16001	29.5737										-1.16001	38.3298
-1.1576	83.9676										-1.1588	37.258										-1.1588	24.8595										-1.1588	29.6237										-1.1588	38.4399
-1.15639	83.9676										-1.1576	37.3423										-1.1576	24.9098										-1.1576	29.6738										-1.1576	38.5501
-1.15519	83.9675										-1.15639	37.4267										-1.15639	24.9603										-1.15639	29.7239										-1.15639	38.6604
-1.15398	83.9675										-1.15519	37.5112										-1.15519	25.0108										-1.15519	29.7741										-1.15519	38.7708
-1.15277	83.9675										-1.15398	37.5958										-1.15398	25.0613										-1.15398	29.8243										-1.15398	38.8813
-1.15157	83.9675										-1.15277	37.6805										-1.15277	25.1119										-1.15277	29.8746										-1.15277	38.992
-1.15036	83.9675										-1.15157	37.7652										-1.15157	25.1626										-1.15157	29.9249										-1.15157	39.1027
-1.14916	83.9675										-1.15036	37.85										-1.15036	25.2134										-1.15036	29.9753										-1.15036	39.2136
-1.14795	83.9674										-1.14916	37.9349										-1.14916	25.2642										-1.14916	30.0257										-1.14916	39.3246
-1.14675	83.9674										-1.14795	38.0199										-1.14795	25.3151										-1.14795	30.0761										-1.14795	39.4357
-1.14554	83.9674										-1.14675	38.1049										-1.14675	25.3661										-1.14675	30.1266										-1.14675	39.5469
-1.14434	83.9674										-1.14554	38.19										-1.14554	25.4171										-1.14554	30.1772										-1.14554	39.6582
-1.14313	83.9674										-1.14434	38.2752										-1.14434	25.4682										-1.14434	30.2278										-1.14434	39.7697
-1.14193	83.9673										-1.14313	38.3604										-1.14313	25.5194										-1.14313	30.2785										-1.14313	39.8812
-1.14072	83.9673										-1.14193	38.4457										-1.14193	25.5707										-1.14193	30.3292										-1.14193	39.9928
-1.13952	83.9673										-1.14072	38.5311										-1.14072	25.622										-1.14072	30.3799										-1.14072	40.1046
-1.13831	83.9673										-1.13952	38.6166										-1.13952	25.6733										-1.13952	30.4307										-1.13952	40.2164
-1.13711	83.9673										-1.13831	38.7021										-1.13831	25.7248										-1.13831	30.4816										-1.13831	40.3283
-1.1359	83.9673										-1.13711	38.7877										-1.13711	25.7763										-1.13711	30.5325										-1.13711	40.4404
-1.1347	83.9672										-1.1359	38.8734										-1.1359	25.8279										-1.1359	30.5834										-1.1359	40.5525
-1.13349	83.9672										-1.1347	38.9591										-1.1347	25.8795										-1.1347	30.6344										-1.1347	40.6648
-1.13228	83.9672										-1.13349	39.045										-1.13349	25.9312										-1.13349	30.6854										-1.13349	40.7771
-1.13108	83.9672										-1.13228	39.1308										-1.13228	25.983										-1.13228	30.7365										-1.13228	40.8896
-1.12987	83.9672										-1.13108	39.2168										-1.13108	26.0348										-1.13108	30.7876										-1.13108	41.0021
-1.12867	83.9671										-1.12987	39.3028										-1.12987	26.0867										-1.12987	30.8388										-1.12987	41.1147
-1.12746	83.9671										-1.12867	39.3889										-1.12867	26.1387										-1.12867	30.89										-1.12867	41.2274
-1.12626	83.9671										-1.12746	39.475										-1.12746	26.1908										-1.12746	30.9413										-1.12746	41.3403
-1.12505	83.9671										-1.12626	39.5612										-1.12626	26.2429										-1.12626	30.9926										-1.12626	41.4532
-1.12385	83.9671										-1.12505	39.6475										-1.12505	26.2951										-1.12505	31.044										-1.12505	41.5661
-1.12264	83.967										-1.12385	39.7338										-1.12385	26.3473										-1.12385	31.0954										-1.12385	41.6792
-1.12144	83.967										-1.12264	39.8202										-1.12264	26.3996										-1.12264	31.1469										-1.12264	41.7924
-1.12023	83.967										-1.12144	39.9067										-1.12144	26.452										-1.12144	31.1984										-1.12144	41.9057
-1.11903	83.967										-1.12023	39.9932										-1.12023	26.5044										-1.12023	31.2499										-1.12023	42.019
-1.11782	83.967										-1.11903	40.0798										-1.11903	26.557										-1.11903	31.3015										-1.11903	42.1324
-1.11662	83.967										-1.11782	40.1665										-1.11782	26.6095										-1.11782	31.3532										-1.11782	42.2459
-1.11541	83.9669										-1.11662	40.2532										-1.11662	26.6622										-1.11662	31.4049										-1.11662	42.3595
-1.1142	83.9669										-1.11541	40.3399										-1.11541	26.7149										-1.11541	31.4566										-1.11541	42.4732
-1.113	83.9669										-1.1142	40.4268										-1.1142	26.7677										-1.1142	31.5084										-1.1142	42.5869
-1.11179	83.9669										-1.113	40.5137										-1.113	26.8205										-1.113	31.5602										-1.113	42.7008
-1.11059	83.9669										-1.11179	40.6006										-1.11179	26.8734										-1.11179	31.6121										-1.11179	42.8147
-1.10938	83.9668										-1.11059	40.6876										-1.11059	26.9264										-1.11059	31.664										-1.11059	42.9287
-1.10818	83.9668										-1.10938	40.7747										-1.10938	26.9794										-1.10938	31.716										-1.10938	43.0427
-1.10697	83.9668										-1.10818	40.8618										-1.10818	27.0325										-1.10818	31.768										-1.10818	43.1569
-1.10577	83.9668										-1.10697	40.949										-1.10697	27.0857										-1.10697	31.82										-1.10697	43.2711
-1.10456	83.9668										-1.10577	41.0363										-1.10577	27.1389										-1.10577	31.8721										-1.10577	43.3853
-1.10336	83.9668										-1.10456	41.1236										-1.10456	27.1922										-1.10456	31.9243										-1.10456	43.4997
-1.10215	83.9667										-1.10336	41.2109										-1.10336	27.2456										-1.10336	31.9765										-1.10336	43.6141
-1.10095	83.9667										-1.10215	41.2983										-1.10215	27.2991										-1.10215	32.0287										-1.10215	43.7286
-1.09974	83.9667										-1.10095	41.3858										-1.10095	27.3526										-1.10095	32.081										-1.10095	43.8431
-1.09854	83.9667										-1.09974	41.4733										-1.09974	27.4061										-1.09974	32.1333										-1.09974	43.9578
-1.09733	83.9667										-1.09854	41.5609										-1.09854	27.4597										-1.09854	32.1857										-1.09854	44.0724
-1.09612	83.9666										-1.09733	41.6485										-1.09733	27.5134										-1.09733	32.2381										-1.09733	44.1872
-1.09492	83.9666										-1.09612	41.7362										-1.09612	27.5672										-1.09612	32.2906										-1.09612	44.302
-1.09371	83.9666										-1.09492	41.8239										-1.09492	27.621										-1.09492	32.3431										-1.09492	44.4169
-1.09251	83.9666										-1.09371	41.9117										-1.09371	27.6749										-1.09371	32.3957										-1.09371	44.5318
-1.0913	83.9666										-1.09251	41.9996										-1.09251	27.7289										-1.09251	32.4483										-1.09251	44.6468
-1.0901	83.9666										-1.0913	42.0875										-1.0913	27.7829										-1.0913	32.5009										-1.0913	44.7618
-1.08889	83.9665										-1.0901	42.1754										-1.0901	27.837										-1.0901	32.5536										-1.0901	44.8769
-1.08769	83.9665										-1.08889	42.2634										-1.08889	27.8911										-1.08889	32.6063										-1.08889	44.9921
-1.08648	83.9665										-1.08769	42.3514										-1.08769	27.9453										-1.08769	32.6591										-1.08769	45.1073
-1.08528	83.9665										-1.08648	42.4395										-1.08648	27.9996										-1.08648	32.7119										-1.08648	45.2225
-1.08407	83.9665										-1.08528	42.5276										-1.08528	28.054										-1.08528	32.7648										-1.08528	45.3378
-1.08287	83.9664										-1.08407	42.6158										-1.08407	28.1084										-1.08407	32.8177										-1.08407	45.4532
-1.08166	83.9664										-1.08287	42.704										-1.08287	28.1628										-1.08287	32.8706										-1.08287	45.5686
-1.08046	83.9664										-1.08166	42.7923										-1.08166	28.2174										-1.08166	32.9236										-1.08166	45.6841
-1.07925	83.9664										-1.08046	42.8806										-1.08046	28.272										-1.08046	32.9767										-1.08046	45.7996
-1.07804	83.9664										-1.07925	42.969										-1.07925	28.3266										-1.07925	33.0297										-1.07925	45.9151
-1.07684	83.9664										-1.07804	43.0574										-1.07804	28.3814										-1.07804	33.0829										-1.07804	46.0307
-1.07563	83.9663										-1.07684	43.1459										-1.07684	28.4362										-1.07684	33.136										-1.07684	46.1464
-1.07443	83.9663										-1.07563	43.2344										-1.07563	28.491										-1.07563	33.1892										-1.07563	46.262
-1.07322	83.9663										-1.07443	43.3229										-1.07443	28.5459										-1.07443	33.2425										-1.07443	46.3778
-1.07202	83.9663										-1.07322	43.4115										-1.07322	28.6009										-1.07322	33.2958										-1.07322	46.4935
-1.07081	83.9663										-1.07202	43.5001										-1.07202	28.656										-1.07202	33.3491										-1.07202	46.6093
-1.06961	83.9662										-1.07081	43.5888										-1.07081	28.7111										-1.07081	33.4025										-1.07081	46.7251
-1.0684	83.9662										-1.06961	43.6775										-1.06961	28.7662										-1.06961	33.4559										-1.06961	46.841
-1.0672	83.9662										-1.0684	43.7662										-1.0684	28.8215										-1.0684	33.5094										-1.0684	46.9569
-1.06599	83.9662										-1.0672	43.855										-1.0672	28.8768										-1.0672	33.5629										-1.0672	47.0728
-1.06479	83.9662										-1.06599	43.9438										-1.06599	28.9321										-1.06599	33.6164										-1.06599	47.1888
-1.06358	83.9662										-1.06479	44.0327										-1.06479	28.9876										-1.06479	33.67										-1.06479	47.3048
-1.06238	83.9661										-1.06358	44.1216										-1.06358	29.043										-1.06358	33.7237										-1.06358	47.4208
-1.06117	83.9661										-1.06238	44.2106										-1.06238	29.0986										-1.06238	33.7773										-1.06238	47.5369
-1.05996	83.9661										-1.06117	44.2995										-1.06117	29.1542										-1.06117	33.8311										-1.06117	47.653
-1.05876	83.9661										-1.05996	44.3886										-1.05996	29.2099										-1.05996	33.8848										-1.05996	47.7691
-1.05755	83.9661										-1.05876	44.4776										-1.05876	29.2656										-1.05876	33.9386										-1.05876	47.8852
-1.05635	83.966										-1.05755	44.5667										-1.05755	29.3214										-1.05755	33.9925										-1.05755	48.0013
-1.05514	83.966										-1.05635	44.6558										-1.05635	29.3773										-1.05635	34.0464										-1.05635	48.1175
-1.05394	83.966										-1.05514	44.745										-1.05514	29.4332										-1.05514	34.1003										-1.05514	48.2337
-1.05273	83.966										-1.05394	44.8342										-1.05394	29.4892										-1.05394	34.1542										-1.05394	48.3499
-1.05153	83.966										-1.05273	44.9234										-1.05273	29.5452										-1.05273	34.2083										-1.05273	48.4662
-1.05032	83.966										-1.05153	45.0127										-1.05153	29.6014										-1.05153	34.2623										-1.05153	48.5824
-1.04912	83.9659										-1.05032	45.1019										-1.05032	29.6575										-1.05032	34.3164										-1.05032	48.6987
-1.04791	83.9659										-1.04912	45.1913										-1.04912	29.7138										-1.04912	34.3705										-1.04912	48.8149
-1.04671	83.9659										-1.04791	45.2806										-1.04791	29.77										-1.04791	34.4247										-1.04791	48.9312
-1.0455	83.9659										-1.04671	45.37										-1.04671	29.8264										-1.04671	34.4789										-1.04671	49.0475
-1.0443	83.9659										-1.0455	45.4594										-1.0455	29.8828										-1.0455	34.5332										-1.0455	49.1638
-1.04309	83.9658										-1.0443	45.5489										-1.0443	29.9393										-1.0443	34.5875										-1.0443	49.2802
-1.04189	83.9658										-1.04309	45.6383										-1.04309	29.9958										-1.04309	34.6418										-1.04309	49.3965
-1.04068	83.9658										-1.04189	45.7278										-1.04189	30.0524										-1.04189	34.6962										-1.04189	49.5128
-1.03947	83.9658										-1.04068	45.8173										-1.04068	30.1091										-1.04068	34.7506										-1.04068	49.6292
-1.03827	83.9658										-1.03947	45.9069										-1.03947	30.1658										-1.03947	34.805										-1.03947	49.7455
-1.03706	83.9657										-1.03827	45.9965										-1.03827	30.2226										-1.03827	34.8595										-1.03465	50.2109
-1.03586	83.9657										-1.03706	46.0861										-1.03706	30.2794										-1.03706	34.914										-1.03345	50.3272
-1.03465	83.9657										-1.03586	46.1757										-1.03586	30.3364										-1.03586	34.9686										-1.03224	50.4436
-1.03345	83.9657										-1.03465	46.2654										-1.03465	30.3933										-1.03465	35.0232										-1.03104	50.5599
-1.03224	83.9657										-1.03345	46.355										-1.03345	30.4503										-1.03345	35.0779										-1.02983	50.6762
-1.03104	83.9657										-1.03224	46.4448										-1.03224	30.5074										-1.03224	35.1326										-1.02863	50.7926
-1.02983	83.9656										-1.03104	46.5345										-1.03104	30.5646										-1.03104	35.1873										-1.02742	50.9089
-1.02863	83.9656										-1.02983	46.6242										-1.02983	30.6218										-1.02983	35.2421										-1.02622	51.0252
-1.02742	83.9656										-1.02863	46.714										-1.02863	30.679										-1.02863	35.2969										-1.02501	51.1415
-1.02622	83.9656										-1.02742	46.8038										-1.02742	30.7364										-1.02742	35.3517										-1.02381	51.2578
-1.02501	83.9656										-1.02622	46.8936										-1.02622	30.7937										-1.02622	35.4066										-1.0226	51.374
-1.02381	83.9655										-1.02501	46.9834										-1.02501	30.8512										-1.02501	35.4615										-1.02139	51.4903
-1.0226	83.9655										-1.02381	47.0733										-1.02381	30.9087										-1.02381	35.5165										-1.02019	51.6065
-1.02019	83.9655										-1.0226	47.1632										-1.0226	30.9662										-1.0226	35.5715										-1.01898	51.7227
-1.01898	83.9655										-1.02139	47.253										-1.02139	31.0239										-1.02139	35.6265										-1.01778	51.8389
-1.01778	83.9655										-1.02019	47.3429										-1.02019	31.0815										-1.02019	35.6816										-1.01657	51.9551
-1.01657	83.9654										-1.01898	47.4329										-1.01898	31.1393										-1.01898	35.7367										-1.01537	52.0713
-1.01537	83.9654										-1.01778	47.5228										-1.01778	31.1971										-1.01778	35.7918										-1.01416	52.1874
-1.01416	83.9654										-1.01657	47.6128										-1.01657	31.2549										-1.01657	35.847										-1.01296	52.3035
-1.01296	83.9654										-1.01537	47.7027										-1.01537	31.3128										-1.01537	35.9023										-1.01175	52.4196
-1.01175	83.9654										-1.01416	47.7927										-1.01416	31.3708										-1.01416	35.9575										-1.01055	52.5357
-1.01055	83.9653										-1.01296	47.8827										-1.01296	31.4288										-1.01296	36.0128										-1.00934	52.6517
-1.00934	83.9653										-1.01175	47.9727										-1.01175	31.4869										-1.01175	36.0682										-1.00814	52.7677
-1.00814	83.9653										-1.01055	48.0628										-1.01055	31.5451										-1.01055	36.1235										-1.00693	52.8837
-1.00693	83.9653										-1.00934	48.1528										-1.00934	31.6033										-1.00934	36.1789										-1.00573	52.9997
-1.00573	83.9653										-1.00814	48.2429										-1.00814	31.6615										-1.00814	36.2344										-1.00452	53.1156
-1.00452	83.9653										-1.00693	48.3329										-1.00693	31.7199										-1.00693	36.2899										-1.00331	53.2314
-1.00331	83.9652										-1.00573	48.423										-1.00573	31.7782										-1.00573	36.3454										-1.00211	53.3473
-1.00211	83.9652										-1.00452	48.5131										-1.00452	31.8367										-1.00452	36.401										-1.0009	53.4631
-1.0009	83.9652										-1.00331	48.6032										-1.00331	31.8952										-1.00331	36.4565										-1	53.5499
-1	83.9652										-1.00211	48.6933										-1.00211	31.9537										-1.00211	36.5122										-0.999699	53.5789
-0.999699	83.9652										-1.0009	48.7834										-1.0009	32.0123										-1.0009	36.5678										-0.998493	53.6946
-0.998493	83.9652										-1	48.851										-1	32.0563										-1	36.6096										-0.997288	53.8103
-0.997288	83.9651										-0.999699	48.8735										-0.999699	32.071										-0.999699	36.6235										-0.996083	53.9259
-0.996083	83.9651										-0.998493	48.9637										-0.998493	32.1297										-0.998493	36.6793										-0.994877	54.0416
-0.994877	83.9651										-0.997288	49.0538										-0.997288	32.1885										-0.997288	36.7351										-0.993672	54.1571
-0.993672	83.9651										-0.996083	49.1439										-0.996083	32.2473										-0.996083	36.7909										-0.992467	54.2726
-0.992467	83.9651										-0.994877	49.2341										-0.994877	32.3062										-0.994877	36.8467										-0.991261	54.3881
-0.991261	83.9651										-0.993672	49.3242										-0.993672	32.3651										-0.993672	36.9026										-0.990056	54.5035
-0.990056	83.965										-0.992467	49.4144										-0.992467	32.4241										-0.992467	36.9585										-0.988851	54.6189
-0.988851	83.965										-0.991261	49.5046										-0.991261	32.4832										-0.991261	37.0145										-0.987645	54.7343
-0.987645	83.965										-0.990056	49.5947										-0.990056	32.5423										-0.990056	37.0704										-0.98644	54.8495
-0.98644	83.965										-0.988851	49.6849										-0.988851	32.6015										-0.988851	37.1265										-0.985235	54.9648
-0.985235	83.965										-0.987645	49.775										-0.987645	32.6607										-0.987645	37.1825										-0.984029	55.0799
-0.984029	83.9649										-0.982824	50.1357										-0.98644	32.72										-0.98644	37.2386										-0.982824	55.1951
-0.982824	83.9649										-0.981619	50.2259										-0.985235	32.7793										-0.985235	37.2947										-0.981619	55.3101
-0.981619	83.9649										-0.980413	50.3161										-0.984029	32.8387										-0.984029	37.3509										-0.980413	55.4251
-0.980413	83.9649										-0.979208	50.4062										-0.982824	32.8981										-0.982824	37.4071										-0.979208	55.5401
-0.979208	83.9649										-0.978003	50.4964										-0.981619	32.9576										-0.981619	37.4633										-0.978003	55.655
-0.978003	83.9649										-0.976797	50.5866										-0.980413	33.0172										-0.980413	37.5196										-0.976797	55.7698
-0.976797	83.9648										-0.975592	50.6767										-0.979208	33.0768										-0.979208	37.5758										-0.975592	55.8846
-0.975592	83.9648										-0.974387	50.7669										-0.978003	33.1365										-0.978003	37.6322										-0.974387	55.9993
-0.974387	83.9648										-0.973182	50.857										-0.976797	33.1962										-0.976797	37.6885										-0.973182	56.1139
-0.973182	83.9648										-0.971976	50.9471										-0.975592	33.2559										-0.975592	37.7449										-0.971976	56.2285
-0.971976	83.9648										-0.970771	51.0373										-0.974387	33.3158										-0.974387	37.8014										-0.970771	56.343
-0.970771	83.9647										-0.969566	51.1274										-0.973182	33.3757										-0.973182	37.8578										-0.969566	56.4574
-0.969566	83.9647										-0.96836	51.2175										-0.971976	33.4356										-0.971976	37.9143										-0.96836	56.5718
-0.96836	83.9647										-0.967155	51.3076										-0.970771	33.4956										-0.970771	37.9708										-0.967155	56.6861
-0.967155	83.9647										-0.96595	51.3977										-0.969566	33.5556										-0.969566	38.0274										-0.96595	56.8004
-0.96595	83.9647										-0.964744	51.4878										-0.96836	33.6157										-0.96836	38.084										-0.964744	56.9145
-0.964744	83.9647										-0.963539	51.5779										-0.967155	33.6758										-0.967155	38.1406										-0.963539	57.0286
-0.963539	83.9646										-0.962334	51.668										-0.96595	33.736										-0.96595	38.1973										-0.962334	57.1426
-0.962334	83.9646										-0.961128	51.7581										-0.964744	33.7963										-0.964744	38.2539										-0.961128	57.2565
-0.961128	83.9646										-0.959923	51.8481										-0.963539	33.8566										-0.963539	38.3107										-0.959923	57.3704
-0.959923	83.9646										-0.958718	51.9382										-0.962334	33.9169										-0.962334	38.3674										-0.958718	57.4842
-0.958718	83.9646										-0.957512	52.0282										-0.961128	33.9774										-0.961128	38.4242										-0.957512	57.5979
-0.957512	83.9645										-0.956307	52.1182										-0.959923	34.0378										-0.959923	38.481										-0.956307	57.7115
-0.956307	83.9645										-0.955102	52.2082										-0.958718	34.0983										-0.958718	38.5379										-0.955102	57.825
-0.955102	83.9645										-0.953896	52.2982										-0.957512	34.1589										-0.957512	38.5947										-0.953896	57.9385
-0.953896	83.9645										-0.952691	52.3882										-0.956307	34.2195										-0.956307	38.6516										-0.952691	58.0519
-0.952691	83.9645										-0.951486	52.4781										-0.955102	34.2802										-0.955102	38.7086										-0.951486	58.1652
-0.951486	83.9644										-0.95028	52.5681										-0.953896	34.3409										-0.953896	38.7655										-0.95028	58.2784
-0.95028	83.9644										-0.949075	52.658										-0.952691	34.4017										-0.952691	38.8225										-0.949075	58.3915
-0.949075	83.9644										-0.94787	52.7479										-0.951486	34.4625										-0.951486	38.8796										-0.94787	58.5045
-0.94787	83.9644										-0.946664	52.8378										-0.95028	34.5234										-0.95028	38.9366										-0.946664	58.6175
-0.946664	83.9644										-0.945459	52.9277										-0.949075	34.5843										-0.949075	38.9937										-0.945459	58.7303
-0.945459	83.9644										-0.944254	53.0175										-0.94787	34.6453										-0.94787	39.0509										-0.944254	58.8431
-0.944254	83.9643										-0.943048	53.1073										-0.946664	34.7063										-0.946664	39.108										-0.943048	58.9557
-0.943048	83.9643										-0.941843	53.1972										-0.945459	34.7674										-0.945459	39.1652										-0.941843	59.0683
-0.941843	83.9643										-0.940638	53.2869										-0.944254	34.8285										-0.944254	39.2224										-0.940638	59.1808
-0.940638	83.9643										-0.939432	53.3767										-0.943048	34.8896										-0.943048	39.2796										-0.939432	59.2931
-0.939432	83.9643										-0.938227	53.4665										-0.941843	34.9509										-0.941843	39.3369										-0.938227	59.4054
-0.938227	83.9642										-0.937022	53.5562										-0.940638	35.0121										-0.940638	39.3942										-0.937022	59.5176
-0.937022	83.9642										-0.935816	53.6459										-0.939432	35.0735										-0.939432	39.4515										-0.935816	59.6297
-0.935816	83.9642										-0.934611	53.7356										-0.938227	35.1348										-0.938227	39.5089										-0.934611	59.7417
-0.934611	83.9642										-0.933406	53.8252										-0.937022	35.1963										-0.937022	39.5663										-0.933406	59.8535
-0.933406	83.9642										-0.9322	53.9149										-0.935816	35.2577										-0.935816	39.6237										-0.9322	59.9653
-0.9322	83.9642										-0.930995	54.0045										-0.934611	35.3193										-0.934611	39.6811										-0.930995	60.077
-0.930995	83.9641										-0.92979	54.094										-0.933406	35.3808										-0.933406	39.7386										-0.92979	60.1886
-0.92979	83.9641										-0.928584	54.1836										-0.9322	35.4424										-0.9322	39.7961										-0.928584	60.3
-0.928584	83.9641										-0.927379	54.2731										-0.930995	35.5041										-0.930995	39.8536										-0.927379	60.4114
-0.927379	83.9641										-0.926174	54.3626										-0.92979	35.5658										-0.92979	39.9112										-0.926174	60.5226
-0.926174	83.9641										-0.924968	54.4521										-0.928584	35.6276										-0.928584	39.9688										-0.924968	60.6338
-0.924968	83.964										-0.923763	54.5415										-0.927379	35.6894										-0.927379	40.0264										-0.923763	60.7448
-0.923763	83.964										-0.922558	54.6309										-0.926174	35.7512										-0.926174	40.084										-0.922558	60.8557
-0.922558	83.964										-0.921353	54.7203										-0.924968	35.8132										-0.924968	40.1417										-0.921353	60.9665
-0.921353	83.964										-0.920147	54.8097										-0.923763	35.8751										-0.923763	40.1994										-0.920147	61.0772
-0.920147	83.964										-0.918942	54.899										-0.922558	35.9371										-0.922558	40.2571										-0.918942	61.1878
-0.918942	83.964										-0.917737	54.9883										-0.921353	35.9991										-0.921353	40.3149										-0.917737	61.2983
-0.917737	83.9639										-0.916531	55.0775										-0.920147	36.0612										-0.920147	40.3727										-0.916531	61.4086
-0.916531	83.9639										-0.915326	55.1668										-0.918942	36.1234										-0.918942	40.4305										-0.915326	61.5189
-0.915326	83.9639										-0.914121	55.256										-0.917737	36.1856										-0.917737	40.4883										-0.914121	61.629
-0.914121	83.9639										-0.912915	55.3451										-0.916531	36.2478										-0.916531	40.5461										-0.912915	61.739
-0.912915	83.9639										-0.91171	55.4342										-0.915326	36.3101										-0.915326	40.604										-0.91171	61.8488
-0.91171	83.9638										-0.910505	55.5233										-0.914121	36.3724										-0.914121	40.6619										-0.910505	61.9586
-0.910505	83.9638										-0.909299	55.6124										-0.912915	36.4348										-0.912915	40.7199										-0.909299	62.0682
-0.909299	83.9638										-0.908094	55.7014										-0.91171	36.4972										-0.91171	40.7778										-0.908094	62.1777
-0.908094	83.9638										-0.906889	55.7904										-0.910505	36.5596										-0.910505	40.8358										-0.906889	62.2871
-0.906889	83.9638										-0.905683	55.8793										-0.909299	36.6222										-0.909299	40.8938										-0.905683	62.3964
-0.905683	83.9638										-0.904478	55.9682										-0.908094	36.6847										-0.908094	40.9519										-0.904478	62.5055
-0.904478	83.9637										-0.903273	56.0571										-0.906889	36.7473										-0.906889	41.0099										-0.903273	62.6145
-0.903273	83.9637										-0.902067	56.1459										-0.905683	36.8099										-0.905683	41.068										-0.902067	62.7234
-0.902067	83.9637										-0.900862	56.2347										-0.904478	36.8726										-0.904478	41.1261										-0.900862	62.8321
-0.900862	83.9637										-0.899657	56.3234										-0.903273	36.9354										-0.903273	41.1843										-0.899657	62.9408
-0.899657	83.9637										-0.898451	56.4122										-0.902067	36.9981										-0.902067	41.2424										-0.898451	63.0493
-0.898451	83.9636										-0.897246	56.5008										-0.900862	37.0609										-0.900862	41.3006										-0.897246	63.1576
-0.897246	83.9636										-0.896041	56.5894										-0.899657	37.1238										-0.899657	41.3588										-0.896041	63.2658
-0.896041	83.9636										-0.894835	56.678										-0.898451	37.1867										-0.898451	41.4171										-0.894835	63.3739
-0.894835	83.9636										-0.89363	56.7666										-0.897246	37.2497										-0.897246	41.4753										-0.89363	63.4819
-0.89363	83.9636										-0.892425	56.8551										-0.896041	37.3127										-0.896041	41.5336										-0.892425	63.5897
-0.892425	83.9636										-0.891219	56.9435										-0.894835	37.3757										-0.894835	41.5919										-0.891219	63.6974
-0.891219	83.9635										-0.890014	57.0319										-0.89363	37.4388										-0.89363	41.6502										-0.890014	63.8049
-0.890014	83.9635										-0.888809	57.1203										-0.892425	37.5019										-0.892425	41.7086										-0.888809	63.9124
-0.888809	83.9635										-0.887603	57.2086										-0.891219	37.5651										-0.891219	41.767										-0.887603	64.0196
-0.887603	83.9635										-0.886398	57.2969										-0.890014	37.6283										-0.890014	41.8254										-0.886398	64.1268
-0.886398	83.9635										-0.885193	57.3851										-0.888809	37.6915										-0.888809	41.8838										-0.885193	64.2337
-0.885193	83.9634										-0.883987	57.4733										-0.887603	37.7548										-0.887603	41.9422										-0.883987	64.3406
-0.883987	83.9634										-0.882782	57.5614										-0.886398	37.8181										-0.886398	42.0007										-0.882782	64.4473
-0.882782	83.9634										-0.881577	57.6495										-0.885193	37.8815										-0.885193	42.0592										-0.881577	64.5539
-0.881577	83.9634										-0.880371	57.7375										-0.883987	37.9449										-0.883987	42.1177										-0.880371	64.6603
-0.880371	83.9634										-0.879166	57.8255										-0.882782	38.0084										-0.882782	42.1762										-0.879166	64.7666
-0.879166	83.9634										-0.877961	57.9135										-0.881577	38.0719										-0.881577	42.2348										-0.877961	64.8727
-0.877961	83.9633										-0.876755	58.0014										-0.880371	38.1354										-0.880371	42.2934										-0.876755	64.9787
-0.876755	83.9633										-0.87555	58.0892										-0.879166	38.199										-0.879166	42.352										-0.87555	65.0845
-0.87555	83.9633										-0.874345	58.177										-0.877961	38.2626										-0.877961	42.4106										-0.874345	65.1902
-0.874345	83.9633										-0.87314	58.2647										-0.876755	38.3263										-0.876755	42.4692										-0.87314	65.2957
-0.87314	83.9633										-0.871934	58.3524										-0.87555	38.39										-0.87555	42.5279										-0.871934	65.4011
-0.871934	83.9632										-0.870729	58.44										-0.874345	38.4537										-0.874345	42.5866										-0.870729	65.5063
-0.870729	83.9632										-0.869524	58.5276										-0.87314	38.5175										-0.87314	42.6453										-0.869524	65.6114
-0.869524	83.9632										-0.868318	58.6151										-0.871934	38.5813										-0.871934	42.704										-0.868318	65.7163
-0.868318	83.9632										-0.867113	58.7026										-0.870729	38.6452										-0.870729	42.7628										-0.867113	65.8211
-0.867113	83.9632										-0.865908	58.79										-0.869524	38.7091										-0.869524	42.8215										-0.865908	65.9257
-0.865908	83.9631										-0.864702	58.8773										-0.868318	38.773										-0.868318	42.8803										-0.864702	66.0302
-0.864702	83.9631										-0.863497	58.9646										-0.867113	38.837										-0.867113	42.9391										-0.863497	66.1345
-0.863497	83.9631										-0.862292	59.0519										-0.865908	38.901										-0.865908	42.998										-0.862292	66.2387
-0.862292	83.9631										-0.861086	59.1391										-0.864702	38.965										-0.864702	43.0568										-0.861086	66.3427
-0.861086	83.9631										-0.859881	59.2262										-0.863497	39.0291										-0.863497	43.1157										-0.859881	66.4465
-0.859881	83.9631										-0.858676	59.3133										-0.862292	39.0932										-0.862292	43.1746										-0.858676	66.5502
-0.858676	83.963										-0.85747	59.4003										-0.861086	39.1574										-0.861086	43.2335										-0.85747	66.6537
-0.85747	83.963										-0.856265	59.4872										-0.859881	39.2216										-0.859881	43.2924										-0.856265	66.7571
-0.856265	83.963										-0.85506	59.5741										-0.858676	39.2858										-0.858676	43.3513										-0.85506	66.8603
-0.85506	83.963										-0.853854	59.661										-0.85747	39.3501										-0.85747	43.4103										-0.853854	66.9633
-0.853854	83.963										-0.852649	59.7477										-0.856265	39.4144										-0.856265	43.4693										-0.852649	67.0662
-0.852649	83.9629										-0.851444	59.8345										-0.85506	39.4788										-0.85506	43.5283										-0.851444	67.1689
-0.851444	83.9629										-0.850238	59.9211										-0.853854	39.5432										-0.853854	43.5873										-0.850238	67.2714
-0.850238	83.9629										-0.849033	60.0077										-0.852649	39.6076										-0.852649	43.6463										-0.849033	67.3738
-0.849033	83.9629										-0.847828	60.0942										-0.851444	39.672										-0.851444	43.7054										-0.847828	67.476
-0.847828	83.9629										-0.846622	60.1807										-0.850238	39.7365										-0.850238	43.7645										-0.846622	67.5781
-0.846622	83.9629										-0.845417	60.2671										-0.849033	39.8011										-0.849033	43.8236										-0.845417	67.68
-0.845417	83.9628										-0.844212	60.3534										-0.847828	39.8656										-0.847828	43.8827										-0.844212	67.7817
-0.844212	83.9628										-0.843006	60.4397										-0.846622	39.9302										-0.846622	43.9418										-0.843006	67.8832
-0.843006	83.9628										-0.841801	60.5259										-0.845417	39.9949										-0.845417	44.0009										-0.841801	67.9846
-0.841801	83.9628										-0.840596	60.612										-0.844212	40.0595										-0.844212	44.0601										-0.840596	68.0858
-0.840596	83.9628										-0.83939	60.6981										-0.843006	40.1243										-0.843006	44.1193										-0.83939	68.1869
-0.83939	83.9627										-0.838185	60.7841										-0.841801	40.189										-0.841801	44.1785										-0.838185	68.2877
-0.838185	83.9627										-0.83698	60.8701										-0.840596	40.2538										-0.840596	44.2377										-0.83698	68.3884
-0.83698	83.9627										-0.835774	60.9559										-0.83939	40.3186										-0.83939	44.2969										-0.835774	68.489
-0.835774	83.9627										-0.834569	61.0418										-0.838185	40.3834										-0.838185	44.3561										-0.834569	68.5893
-0.834569	83.9627										-0.833364	61.1275										-0.83698	40.4483										-0.83698	44.4154										-0.833364	68.6895
-0.833364	83.9627										-0.832158	61.2132										-0.835774	40.5132										-0.835774	44.4747										-0.832158	68.7895
-0.832158	83.9626										-0.830953	61.2988										-0.834569	40.5781										-0.834569	44.534										-0.830953	68.8893
-0.830953	83.9626										-0.829748	61.3843										-0.833364	40.6431										-0.833364	44.5933										-0.829748	68.989
-0.829748	83.9626										-0.828542	61.4698										-0.832158	40.7081										-0.832158	44.6526										-0.828542	69.0885
-0.828542	83.9626										-0.827337	61.5551										-0.830953	40.7732										-0.830953	44.7119										-0.827337	69.1878
-0.827337	83.9626										-0.826132	61.6405										-0.829748	40.8382										-0.829748	44.7713										-0.826132	69.2869
-0.826132	83.9625										-0.824926	61.7257										-0.828542	40.9033										-0.828542	44.8306										-0.824926	69.3858
-0.824926	83.9625										-0.823721	61.8109										-0.827337	40.9685										-0.827337	44.89										-0.823721	69.4846
-0.823721	83.9625										-0.822516	61.896										-0.826132	41.0337										-0.826132	44.9494										-0.822516	69.5832
-0.822516	83.9625										-0.821311	61.981										-0.824926	41.0989										-0.824926	45.0088										-0.821311	69.6816
-0.821311	83.9625										-0.820105	62.066										-0.823721	41.1641										-0.823721	45.0682										-0.820105	69.7798
-0.820105	83.9625										-0.8189	62.1509										-0.822516	41.2293										-0.822516	45.1277										-0.8189	69.8779
-0.8189	83.9624										-0.817695	62.2357										-0.821311	41.2946										-0.821311	45.1871										-0.817695	69.9758
-0.817695	83.9624										-0.816489	62.3204										-0.820105	41.36										-0.820105	45.2466										-0.816489	70.0735
-0.816489	83.9624										-0.815284	62.4051										-0.8189	41.4253										-0.8189	45.3061										-0.815284	70.171
-0.815284	83.9624										-0.814079	62.4896										-0.817695	41.4907										-0.817695	45.3656										-0.814079	70.2683
-0.814079	83.9624										-0.812873	62.5741										-0.816489	41.5561										-0.816489	45.4251										-0.812873	70.3654
-0.812873	83.9623										-0.811668	62.6586										-0.815284	41.6216										-0.815284	45.4846										-0.811668	70.4624
-0.811668	83.9623										-0.810463	62.7429										-0.814079	41.687										-0.814079	45.5441										-0.810463	70.5591
-0.810463	83.9623										-0.809257	62.8272										-0.812873	41.7525										-0.812873	45.6037										-0.809257	70.6557
-0.809257	83.9623										-0.808052	62.9114										-0.811668	41.8181										-0.811668	45.6632										-0.808052	70.7521
-0.808052	83.9623										-0.806847	62.9955										-0.810463	41.8836										-0.810463	45.7228										-0.806847	70.8483
-0.806847	83.9623										-0.805641	63.0796										-0.809257	41.9492										-0.809257	45.7824										-0.805641	70.9444
-0.805641	83.9622										-0.804436	63.1635										-0.808052	42.0148										-0.808052	45.842										-0.804436	71.0402
-0.804436	83.9622										-0.803231	63.2474										-0.806847	42.0805										-0.806847	45.9016										-0.803231	71.1359
-0.803231	83.9622										-0.802025	63.3312										-0.805641	42.1462										-0.805641	45.9612										-0.802025	71.2313
-0.802025	83.9622										-0.80082	63.4149										-0.804436	42.2119										-0.804436	46.0208										-0.80082	71.3266
-0.80082	83.9622										-0.799615	63.4986										-0.803231	42.2776										-0.803231	46.0805										-0.799615	71.4217
-0.799615	83.9621										-0.798409	63.5821										-0.802025	42.3433										-0.802025	46.1401										-0.798409	71.5166
-0.798409	83.9621										-0.797204	63.6656										-0.80082	42.4091										-0.80082	46.1998										-0.797204	71.6113
-0.797204	83.9621										-0.795999	63.749										-0.799615	42.4749										-0.799615	46.2595										-0.795999	71.7058
-0.795999	83.9621										-0.794793	63.8323										-0.798409	42.5408										-0.798409	46.3191										-0.794793	71.8001
-0.794793	83.9621										-0.793588	63.9155										-0.797204	42.6066										-0.797204	46.3788										-0.793588	71.8943
-0.793588	83.9621										-0.792383	63.9987										-0.795999	42.6725										-0.795999	46.4385										-0.792383	71.9882
-0.792383	83.962										-0.791177	64.0817										-0.794793	42.7385										-0.794793	46.4983										-0.791177	72.082
-0.791177	83.962										-0.789972	64.1647										-0.793588	42.8044										-0.793588	46.558										-0.789972	72.1755
-0.789972	83.962										-0.788767	64.2476										-0.792383	42.8704										-0.792383	46.6177										-0.788767	72.2689
-0.788767	83.962										-0.787561	64.3304										-0.791177	42.9364										-0.791177	46.6775										-0.787561	72.3621
-0.787561	83.962										-0.786356	64.4131										-0.789972	43.0024										-0.789972	46.7372										-0.786356	72.455
-0.786356	83.9619										-0.785151	64.4958										-0.788767	43.0684										-0.788767	46.797										-0.785151	72.5478
-0.785151	83.9619										-0.783945	64.5783										-0.787561	43.1345										-0.787561	46.8568										-0.783945	72.6404
-0.783945	83.9619										-0.78274	64.6608										-0.786356	43.2006										-0.786356	46.9165										-0.78274	72.7328
-0.78274	83.9619										-0.781535	64.7431										-0.785151	43.2667										-0.785151	46.9763										-0.781535	72.825
-0.781535	83.9619										-0.780329	64.8254										-0.783945	43.3328										-0.783945	47.0361										-0.780329	72.917
-0.780329	83.9618										-0.779124	64.9076										-0.78274	43.399										-0.78274	47.0959										-0.779124	73.0088
-0.779124	83.9618										-0.777919	64.9897										-0.781535	43.4652										-0.781535	47.1558										-0.777919	73.1004
-0.777919	83.9618										-0.776713	65.0718										-0.780329	43.5314										-0.780329	47.2156										-0.776713	73.1918
-0.776713	83.9618										-0.775508	65.1537										-0.779124	43.5976										-0.779124	47.2754										-0.775508	73.2831
-0.775508	83.9618										-0.774303	65.2355										-0.777919	43.6639										-0.777919	47.3353										-0.774303	73.3741
-0.774303	83.9618										-0.773098	65.3173										-0.776713	43.7302										-0.776713	47.3951										-0.773098	73.4649
-0.773098	83.9617										-0.771892	65.3989										-0.775508	43.7965										-0.775508	47.455										-0.771892	73.5555
-0.771892	83.9617										-0.770687	65.4805										-0.774303	43.8628										-0.774303	47.5148										-0.770687	73.646
-0.770687	83.9617										-0.769482	65.562										-0.773098	43.9291										-0.773098	47.5747										-0.769482	73.7362
-0.769482	83.9617										-0.768276	65.6434										-0.771892	43.9955										-0.771892	47.6346										-0.768276	73.8262
-0.768276	83.9617										-0.767071	65.7247										-0.770687	44.0619										-0.770687	47.6945										-0.767071	73.916
-0.767071	83.9616										-0.765866	65.8059										-0.769482	44.1283										-0.769482	47.7543										-0.765866	74.0057
-0.765866	83.9616										-0.76466	65.887										-0.768276	44.1947										-0.768276	47.8142										-0.76466	74.0951
-0.76466	83.9616										-0.763455	65.968										-0.767071	44.2612										-0.767071	47.8741										-0.763455	74.1843
-0.763455	83.9616										-0.76225	66.049										-0.765866	44.3277										-0.765866	47.9341										-0.76225	74.2734
-0.76225	83.9616										-0.761044	66.1298										-0.76466	44.3942										-0.76466	47.994										-0.761044	74.3622
-0.761044	83.9616										-0.759839	66.2105										-0.763455	44.4607										-0.763455	48.0539										-0.759839	74.4508
-0.759839	83.9615										-0.758634	66.2912										-0.76225	44.5272										-0.76225	48.1138										-0.758634	74.5392
-0.758634	83.9615										-0.757428	66.3717										-0.761044	44.5938										-0.761044	48.1738										-0.757428	74.6275
-0.757428	83.9615										-0.756223	66.4522										-0.759839	44.6603										-0.759839	48.2337										-0.756223	74.7155
-0.756223	83.9615										-0.755018	66.5325										-0.758634	44.7269										-0.758634	48.2936										-0.755018	74.8033
-0.755018	83.9615										-0.753812	66.6128										-0.757428	44.7935										-0.757428	48.3536										-0.753812	74.8909
-0.753812	83.9614										-0.752607	66.693										-0.756223	44.8602										-0.756223	48.4135										-0.752607	74.9783
-0.752607	83.9614										-0.751402	66.773										-0.755018	44.9268										-0.755018	48.4735										-0.751402	75.0655
-0.751402	83.9614										-0.750196	66.853										-0.753812	44.9935										-0.753812	48.5335										-0.750196	75.1525
-0.750196	83.9614										-0.748991	66.9329										-0.752607	45.0602										-0.752607	48.5934										-0.748991	75.2393
-0.748991	83.9614										-0.747786	67.0127										-0.751402	45.1269										-0.751402	48.6534										-0.747786	75.3259
-0.747786	83.9614										-0.74658	67.0924										-0.750196	45.1936										-0.750196	48.7134										-0.74658	75.4123
-0.74658	83.9613										-0.745375	67.1719										-0.748991	45.2603										-0.748991	48.7733										-0.745375	75.4985
-0.745375	83.9613										-0.74417	67.2514										-0.747786	45.3271										-0.747786	48.8333										-0.74417	75.5845
-0.74417	83.9613										-0.742964	67.3308										-0.74658	45.3939										-0.74658	48.8933										-0.742964	75.6703
-0.742964	83.9613										-0.741759	67.4101										-0.745375	45.4606										-0.745375	48.9533										-0.741759	75.7559
-0.741759	83.9613										-0.740554	67.4893										-0.74417	45.5274										-0.74417	49.0133										-0.740554	75.8413
-0.740554	83.9612										-0.739348	67.5684										-0.742964	45.5943										-0.742964	49.0733										-0.739348	75.9264
-0.739348	83.9612										-0.738143	67.6474										-0.741759	45.6611										-0.741759	49.1333										-0.738143	76.0114
-0.738143	83.9612										-0.736938	67.7263										-0.740554	45.7279										-0.740554	49.1933										-0.736938	76.0961
-0.736938	83.9612										-0.735732	67.805										-0.739348	45.7948										-0.739348	49.2533										-0.735732	76.1807
-0.735732	83.9612										-0.734527	67.8837										-0.738143	45.8617										-0.738143	49.3133										-0.734527	76.265
-0.734527	83.9612										-0.733322	67.9623										-0.736938	45.9286										-0.736938	49.3733										-0.733322	76.3492
-0.733322	83.9611										-0.732116	68.0408										-0.735732	45.9955										-0.735732	49.4333										-0.732116	76.4331
-0.732116	83.9611										-0.730911	68.1192										-0.734527	46.0624										-0.734527	49.4933										-0.730911	76.5168
-0.730911	83.9611										-0.729706	68.1975										-0.733322	46.1294										-0.733322	49.5533										-0.729706	76.6004
-0.729706	83.9611										-0.7285	68.2756										-0.732116	46.1963										-0.732116	49.6133										-0.7285	76.6837
-0.7285	83.9611										-0.727295	68.3537										-0.730911	46.2633										-0.730911	49.6733										-0.727295	76.7668
-0.727295	83.961										-0.72609	68.4317										-0.729706	46.3303										-0.729706	49.7333										-0.72609	76.8497
-0.72609	83.961										-0.724884	68.5095										-0.7285	46.3973										-0.7285	49.7933										-0.724884	76.9324
-0.724884	83.961										-0.723679	68.5873										-0.727295	46.4643										-0.727295	49.8534										-0.723679	77.0149
-0.723679	83.961										-0.722474	68.665										-0.72609	46.5313										-0.722474	50.0934										-0.722474	77.0972
-0.722474	83.961										-0.721269	68.7425										-0.724884	46.5983										-0.721269	50.1534										-0.721269	77.1792
-0.721269	83.961										-0.720063	68.82										-0.723679	46.6654										-0.720063	50.2135										-0.720063	77.2611
-0.720063	83.9609										-0.718858	68.8973										-0.722474	46.7324										-0.718858	50.2735										-0.718858	77.3427
-0.718858	83.9609										-0.717653	68.9745										-0.721269	46.7995										-0.717653	50.3335										-0.717653	77.4242
-0.717653	83.9609										-0.716447	69.0517										-0.720063	46.8666										-0.716447	50.3935										-0.716447	77.5054
-0.716447	83.9609										-0.715242	69.1287										-0.718858	46.9337										-0.715242	50.4535										-0.715242	77.5865
-0.715242	83.9609										-0.714037	69.2056										-0.717653	47.0008										-0.714037	50.5135										-0.714037	77.6673
-0.714037	83.9608										-0.712831	69.2824										-0.716447	47.0679										-0.712831	50.5735										-0.712831	77.7479
-0.712831	83.9608										-0.711626	69.3591										-0.715242	47.135										-0.711626	50.6335										-0.711626	77.8283
-0.711626	83.9608										-0.710421	69.4357										-0.714037	47.2021										-0.710421	50.6935										-0.710421	77.9085
-0.710421	83.9608										-0.709215	69.5122										-0.712831	47.2693										-0.709215	50.7535										-0.709215	77.9885
-0.709215	83.9608										-0.70801	69.5886										-0.711626	47.3364										-0.70801	50.8135										-0.70801	78.0683
-0.70801	83.9607										-0.706805	69.6649										-0.710421	47.4036										-0.706805	50.8735										-0.706805	78.1479
-0.706805	83.9607										-0.705599	69.7411										-0.709215	47.4708										-0.705599	50.9335										-0.705599	78.2273
-0.705599	83.9607										-0.704394	69.8171										-0.70801	47.538										-0.704394	50.9935										-0.704394	78.3064
-0.704394	83.9607										-0.703189	69.8931										-0.706805	47.6051										-0.703189	51.0535										-0.703189	78.3854
-0.703189	83.9607										-0.701983	69.9689										-0.705599	47.6723										-0.701983	51.1135										-0.701983	78.4641
-0.701983	83.9607										-0.700778	70.0446										-0.704394	47.7396										-0.700778	51.1735										-0.700778	78.5427
-0.700778	83.9606										-0.699573	70.1203										-0.703189	47.8068										-0.699573	51.2335										-0.699573	78.621
-0.699573	83.9606										-0.69897	70.158										-0.701983	47.874										-0.69897	51.2634										-0.69897	78.6601
-0.69897	83.9606										-0.698367	70.1958										-0.700778	47.9412										-0.698367	51.2934										-0.698367	78.6991
-0.698367	83.9606										-0.697162	70.2712										-0.699573	48.0085										-0.697162	51.3534										-0.697162	78.777
-0.697162	83.9606										-0.695957	70.3465										-0.69897	48.0421										-0.695957	51.4134										-0.695957	78.8547
-0.695957	83.9606										-0.694751	70.4217										-0.698367	48.0757										-0.694751	51.4733										-0.694751	78.9322
-0.694751	83.9605										-0.693546	70.4967										-0.697162	48.143										-0.693546	51.5333										-0.693546	79.0095
-0.693546	83.9605										-0.692341	70.5717										-0.695957	48.2102										-0.692341	51.5933										-0.692341	79.0866
-0.692341	83.9605										-0.691135	70.6465										-0.694751	48.2775										-0.691135	51.6532										-0.691135	79.1635
-0.691135	83.9605										-0.68993	70.7213										-0.693546	48.3448										-0.68993	51.7132										-0.68993	79.2401
-0.68993	83.9605										-0.688725	70.7959										-0.692341	48.412										-0.688725	51.7731										-0.688725	79.3166
-0.688725	83.9605										-0.687519	70.8704										-0.691135	48.4793										-0.687519	51.833										-0.687519	79.3928
-0.687519	83.9604										-0.686314	70.9448										-0.68993	48.5466										-0.686314	51.893										-0.686314	79.4689
-0.686314	83.9604										-0.685109	71.0191										-0.688725	48.6139										-0.685109	51.9529										-0.685109	79.5447
-0.685109	83.9604										-0.683903	71.0933										-0.687519	48.6812										-0.683903	52.0128										-0.683903	79.6203
-0.683903	83.9604										-0.682698	71.1674										-0.686314	48.7485										-0.682698	52.0727										-0.682698	79.6957
-0.682698	83.9604										-0.681493	71.2413										-0.685109	48.8158										-0.681493	52.1326										-0.681493	79.7709
-0.681493	83.9603										-0.680287	71.3152										-0.683903	48.8832										-0.680287	52.1925										-0.680287	79.8459
-0.680287	83.9603										-0.679082	71.3889										-0.682698	48.9505										-0.679082	52.2524										-0.679082	79.9207
-0.679082	83.9603										-0.677877	71.4625										-0.681493	49.0178										-0.677877	52.3123										-0.677877	79.9953
-0.677877	83.9603										-0.676671	71.536										-0.680287	49.0851										-0.676671	52.3722										-0.676671	80.0697
-0.676671	83.9603										-0.675466	71.6094										-0.679082	49.1524										-0.675466	52.4321										-0.675466	80.1438
-0.675466	83.9603										-0.674261	71.6827										-0.677877	49.2198										-0.674261	52.492										-0.674261	80.2178
-0.674261	83.9602										-0.673056	71.7558										-0.676671	49.2871										-0.673056	52.5518										-0.673056	80.2915
-0.673056	83.9602										-0.67185	71.8289										-0.675466	49.3545										-0.67185	52.6117										-0.67185	80.3651
-0.67185	83.9602										-0.670645	71.9018										-0.674261	49.4218										-0.670645	52.6715										-0.670645	80.4384
-0.670645	83.9602										-0.66944	71.9746										-0.673056	49.4891										-0.66944	52.7314										-0.66944	80.5115
-0.66944	83.9602										-0.668234	72.0473										-0.67185	49.5565										-0.668234	52.7912										-0.668234	80.5845
-0.668234	83.9601										-0.667029	72.1199										-0.670645	49.6238										-0.667029	52.851										-0.667029	80.6572
-0.667029	83.9601										-0.665824	72.1923										-0.66944	49.6912										-0.665824	52.9108										-0.665824	80.7297
-0.665824	83.9601										-0.664618	72.2647										-0.668234	49.7585										-0.664618	52.9706										-0.664618	80.802
-0.664618	83.9601										-0.663413	72.3369										-0.667029	49.8259										-0.663413	53.0304										-0.663413	80.8741
-0.663413	83.9601										-0.662208	72.409										-0.665824	49.8932										-0.662208	53.0902										-0.662208	80.9459
-0.662208	83.9601										-0.661002	72.481										-0.661002	50.1626										-0.661002	53.15										-0.661002	81.0176
-0.661002	83.96										-0.659797	72.5529										-0.659797	50.23										-0.659797	53.2098										-0.659797	81.0891
-0.659797	83.96										-0.658592	72.6247										-0.658592	50.2973										-0.658592	53.2695										-0.658592	81.1604
-0.658592	83.96										-0.657386	72.6963										-0.657386	50.3647										-0.657386	53.3293										-0.657386	81.2314
-0.657386	83.96										-0.656181	72.7679										-0.656181	50.432										-0.656181	53.389										-0.656181	81.3023
-0.656181	83.96										-0.654976	72.8393										-0.654976	50.4994										-0.654976	53.4488										-0.654976	81.3729
-0.654976	83.9599										-0.65377	72.9106										-0.65377	50.5667										-0.65377	53.5085										-0.65377	81.4433
-0.65377	83.9599										-0.652565	72.9818										-0.652565	50.634										-0.652565	53.5682										-0.652565	81.5136
-0.652565	83.9599										-0.65136	73.0528										-0.65136	50.7014										-0.65136	53.6279										-0.65136	81.5836
-0.65136	83.9599										-0.650154	73.1238										-0.650154	50.7687										-0.650154	53.6876										-0.650154	81.6534
-0.650154	83.9599										-0.648949	73.1946										-0.648949	50.836										-0.648949	53.7473										-0.648949	81.723
-0.648949	83.9599										-0.647744	73.2653										-0.647744	50.9034										-0.647744	53.807										-0.647744	81.7925
-0.647744	83.9598										-0.646538	73.3359										-0.646538	50.9707										-0.646538	53.8666										-0.646538	81.8617
-0.646538	83.9598										-0.645333	73.4063										-0.645333	51.038										-0.645333	53.9263										-0.645333	81.9307
-0.645333	83.9598										-0.644128	73.4767										-0.644128	51.1053										-0.644128	53.9859										-0.644128	81.9995
-0.644128	83.9598										-0.642922	73.5469										-0.642922	51.1727										-0.642922	54.0455										-0.642922	82.0681
-0.642922	83.9598										-0.641717	73.617										-0.641717	51.24										-0.641717	54.1052										-0.641717	82.1364
-0.641717	83.9597										-0.640512	73.687										-0.640512	51.3073										-0.640512	54.1648										-0.640512	82.2046
-0.640512	83.9597										-0.639306	73.7569										-0.639306	51.3746										-0.639306	54.2244										-0.639306	82.2726
-0.639306	83.9597										-0.638101	73.8267										-0.638101	51.4419										-0.638101	54.2839										-0.638101	82.3404
-0.638101	83.9597										-0.636896	73.8963										-0.636896	51.5092										-0.636896	54.3435										-0.636896	82.4079
-0.636896	83.9597										-0.63569	73.9658										-0.63569	51.5765										-0.63569	54.4031										-0.63569	82.4753
-0.63569	83.9597										-0.634485	74.0352										-0.634485	51.6437										-0.634485	54.4626										-0.634485	82.5425
-0.634485	83.9596										-0.63328	74.1045										-0.63328	51.711										-0.63328	54.5221										-0.63328	82.6094
-0.63328	83.9596										-0.632074	74.1736										-0.632074	51.7783										-0.632074	54.5817										-0.632074	82.6762
-0.632074	83.9596										-0.630869	74.2427										-0.630869	51.8455										-0.630869	54.6412										-0.630869	82.7428
-0.630869	83.9596										-0.629664	74.3116										-0.629664	51.9128										-0.629664	54.7007										-0.629664	82.8091
-0.629664	83.9596										-0.628458	74.3804										-0.628458	51.98										-0.628458	54.7601										-0.628458	82.8753
-0.628458	83.9595										-0.627253	74.449										-0.627253	52.0473										-0.627253	54.8196										-0.627253	82.9412
-0.627253	83.9595										-0.626048	74.5176										-0.626048	52.1145										-0.626048	54.879										-0.626048	83.0069
-0.626048	83.9595										-0.624842	74.586										-0.624842	52.1817										-0.624842	54.9385										-0.624842	83.0725
-0.624842	83.9595										-0.623637	74.6543										-0.623637	52.249										-0.623637	54.9979										-0.623637	83.1378
-0.623637	83.9595										-0.622432	74.7225										-0.622432	52.3162										-0.622432	55.0573										-0.622432	83.203
-0.622432	83.9594										-0.621227	74.7906										-0.621227	52.3834										-0.621227	55.1167										-0.621227	83.2679
-0.621227	83.9594										-0.620021	74.8585										-0.620021	52.4506										-0.620021	55.1761										-0.620021	83.3327
-0.620021	83.9594										-0.618816	74.9263										-0.618816	52.5177										-0.618816	55.2354										-0.618816	83.3972
-0.618816	83.9594										-0.617611	74.994										-0.617611	52.5849										-0.617611	55.2948										-0.617611	83.4615
-0.617611	83.9594										-0.616405	75.0616										-0.616405	52.6521										-0.616405	55.3541										-0.616405	83.5257
-0.616405	83.9594										-0.6152	75.1291										-0.6152	52.7192										-0.6152	55.4135										-0.6152	83.5896
-0.6152	83.9593										-0.613995	75.1964										-0.613995	52.7864										-0.613995	55.4728										-0.613995	83.6534
-0.613995	83.9593										-0.612789	75.2636										-0.612789	52.8535										-0.612789	55.532										-0.612789	83.7169
-0.612789	83.9593										-0.611584	75.3307										-0.611584	52.9206										-0.611584	55.5913										-0.611584	83.7802
-0.611584	83.9593										-0.610379	75.3977										-0.610379	52.9878										-0.610379	55.6506										-0.610379	83.8434
-0.610379	83.9593										-0.609173	75.4645										-0.609173	53.0549										-0.609173	55.7098										-0.609173	83.9063
-0.609173	83.9592										-0.607968	75.5312										-0.607968	53.122										-0.607968	55.769										-0.607968	83.9691
-0.607968	83.9592										-0.606763	75.5978										-0.606763	53.189										-0.606763	55.8282										-0.606763	84.0316
-0.606763	83.9592										-0.605557	75.6643										-0.605557	53.2561										-0.605557	55.8874										-0.605557	84.094
-0.605557	83.9592										-0.604352	75.7307										-0.604352	53.3232										-0.604352	55.9466										-0.604352	84.1561
-0.604352	83.9592										-0.603147	75.7969										-0.603147	53.3902										-0.603147	56.0058										-0.603147	84.2181
-0.603147	83.9592										-0.601941	75.863										-0.601941	53.4573										-0.601941	56.0649										-0.601941	84.2798
-0.601941	83.9591										-0.600736	75.929										-0.600736	53.5243										-0.600736	56.124										-0.600736	84.3414
-0.600736	83.9591										-0.599531	75.9948										-0.599531	53.5913										-0.599531	56.1831										-0.599531	84.4028
-0.599531	83.9591										-0.598325	76.0606										-0.598325	53.6583										-0.598325	56.2422										-0.598325	84.4639
-0.598325	83.9591										-0.59712	76.1262										-0.59712	53.7253										-0.59712	56.3013										-0.59712	84.5249
-0.59712	83.9591										-0.595915	76.1917										-0.595915	53.7922										-0.595915	56.3604										-0.595915	84.5857
-0.595915	83.959										-0.594709	76.2571										-0.594709	53.8592										-0.594709	56.4194										-0.594709	84.6463
-0.594709	83.959										-0.593504	76.3223										-0.593504	53.9261										-0.593504	56.4784										-0.593504	84.7067
-0.593504	83.959										-0.592299	76.3874										-0.592299	53.9931										-0.592299	56.5374										-0.592299	84.7668
-0.592299	83.959										-0.591093	76.4524										-0.591093	54.06										-0.591093	56.5964										-0.591093	84.8268
-0.591093	83.959										-0.589888	76.5173										-0.589888	54.1269										-0.589888	56.6553										-0.589888	84.8866
-0.589888	83.959										-0.588683	76.582										-0.588683	54.1938										-0.588683	56.7143										-0.588683	84.9463
-0.588683	83.9589										-0.587477	76.6466										-0.587477	54.2606										-0.587477	56.7732										-0.587477	85.0057
-0.587477	83.9589										-0.586272	76.7111										-0.586272	54.3275										-0.586272	56.8321										-0.586272	85.0649
-0.586272	83.9589										-0.585067	76.7755										-0.585067	54.3943										-0.585067	56.891										-0.585067	85.1239
-0.585067	83.9589										-0.583861	76.8398										-0.583861	54.4611										-0.583861	56.9499										-0.583861	85.1828
-0.583861	83.9589										-0.582656	76.9039										-0.582656	54.5279										-0.582656	57.0087										-0.582656	85.2414
-0.582656	83.9588										-0.581451	76.9679										-0.581451	54.5947										-0.581451	57.0675										-0.581451	85.2999
-0.581451	83.9588										-0.580245	77.0318										-0.580245	54.6615										-0.580245	57.1263										-0.580245	85.3581
-0.580245	83.9588										-0.57904	77.0955										-0.57904	54.7283										-0.57904	57.1851										-0.57904	85.4162
-0.57904	83.9588										-0.577835	77.1592										-0.577835	54.795										-0.577835	57.2439										-0.577835	85.4741
-0.577835	83.9588										-0.576629	77.2227										-0.576629	54.8617										-0.576629	57.3026										-0.576629	85.5318
-0.576629	83.9588										-0.575424	77.286										-0.575424	54.9284										-0.575424	57.3614										-0.575424	85.5892
-0.575424	83.9587										-0.574219	77.3493										-0.574219	54.9951										-0.574219	57.4201										-0.574219	85.6466
-0.574219	83.9587										-0.573014	77.4124										-0.573014	55.0618										-0.573014	57.4787										-0.573014	85.7037
-0.573014	83.9587										-0.571808	77.4754										-0.571808	55.1284										-0.571808	57.5374										-0.571808	85.7606
-0.571808	83.9587										-0.570603	77.5383										-0.570603	55.1951										-0.570603	57.596										-0.570603	85.8173
-0.570603	83.9587										-0.569398	77.6011										-0.569398	55.2617										-0.569398	57.6547										-0.569398	85.8739
-0.569398	83.9586										-0.568192	77.6637										-0.568192	55.3283										-0.568192	57.7133										-0.568192	85.9302
-0.568192	83.9586										-0.566987	77.7262										-0.566987	55.3949										-0.566987	57.7718										-0.566987	85.9864
-0.566987	83.9586										-0.565782	77.7886										-0.565782	55.4614										-0.565782	57.8304										-0.565782	86.0424
-0.565782	83.9586										-0.564576	77.8508										-0.564576	55.5279										-0.564576	57.8889										-0.564576	86.0982
-0.564576	83.9586										-0.563371	77.913										-0.563371	55.5945										-0.563371	57.9474										-0.563371	86.1538
-0.563371	83.9586										-0.562166	77.975										-0.562166	55.661										-0.562166	58.0059										-0.562166	86.2092
-0.562166	83.9585										-0.56096	78.0369										-0.56096	55.7274										-0.56096	58.0644										-0.56096	86.2645
-0.56096	83.9585										-0.559755	78.0986										-0.559755	55.7939										-0.559755	58.1228										-0.559755	86.3195
-0.559755	83.9585										-0.55855	78.1602										-0.55855	55.8603										-0.55855	58.1813										-0.55855	86.3744
-0.55855	83.9585										-0.557344	78.2217										-0.557344	55.9267										-0.557344	58.2396										-0.557344	86.4291
-0.557344	83.9585										-0.556139	78.2831										-0.556139	55.9931										-0.556139	58.298										-0.556139	86.4836
-0.556139	83.9584										-0.554934	78.3444										-0.554934	56.0595										-0.554934	58.3564										-0.554934	86.5379
-0.554934	83.9584										-0.553728	78.4055										-0.553728	56.1259										-0.553728	58.4147										-0.553728	86.592
-0.553728	83.9584										-0.552523	78.4665										-0.552523	56.1922										-0.552523	58.473										-0.552523	86.6459
-0.552523	83.9584										-0.551318	78.5274										-0.551318	56.2585										-0.551318	58.5313										-0.551318	86.6997
-0.551318	83.9584										-0.550112	78.5882										-0.550112	56.3248										-0.550112	58.5895										-0.550112	86.7533
-0.550112	83.9584										-0.548907	78.6488										-0.548907	56.391										-0.548907	58.6478										-0.548907	86.8067
-0.548907	83.9583										-0.547702	78.7093										-0.547702	56.4573										-0.547702	58.706										-0.547702	86.8599
-0.547702	83.9583										-0.546496	78.7697										-0.546496	56.5235										-0.546496	58.7642										-0.546496	86.9129
-0.546496	83.9583										-0.545291	78.8299										-0.545291	56.5897										-0.545291	58.8223										-0.545291	86.9657
-0.545291	83.9583										-0.544086	78.89										-0.544086	56.6559										-0.544086	58.8805										-0.544086	87.0184
-0.544086	83.9583										-0.54288	78.9501										-0.54288	56.722										-0.54288	58.9386										-0.54288	87.0709
-0.54288	83.9582										-0.541675	79.0099										-0.541675	56.7881										-0.541675	58.9966										-0.541675	87.1232
-0.541675	83.9582										-0.54047	79.0697										-0.54047	56.8542										-0.54047	59.0547										-0.54047	87.1753
-0.54047	83.9582										-0.539264	79.1293										-0.539264	56.9203										-0.539264	59.1127										-0.539264	87.2273
-0.539264	83.9582										-0.538059	79.1888										-0.538059	56.9863										-0.538059	59.1707										-0.538059	87.279
-0.538059	83.9582										-0.536854	79.2482										-0.536854	57.0524										-0.536854	59.2287										-0.536854	87.3306
-0.536854	83.9581										-0.535648	79.3074										-0.535648	57.1184										-0.535648	59.2867										-0.535648	87.382
-0.535648	83.9581										-0.534443	79.3666										-0.534443	57.1843										-0.534443	59.3446										-0.534443	87.4332
-0.534443	83.9581										-0.533238	79.4256										-0.533238	57.2503										-0.533238	59.4025										-0.533238	87.4843
-0.533238	83.9581										-0.532032	79.4845										-0.532032	57.3162										-0.532032	59.4604										-0.532032	87.5351
-0.532032	83.9581										-0.530827	79.5432										-0.530827	57.3821										-0.530827	59.5183										-0.530827	87.5858
-0.530827	83.9581										-0.529622	79.6018										-0.529622	57.448										-0.529622	59.5761										-0.529622	87.6363
-0.529622	83.958										-0.528416	79.6603										-0.528416	57.5138										-0.528416	59.6339										-0.528416	87.6867
-0.528416	83.958										-0.527211	79.7187										-0.527211	57.5796										-0.527211	59.6917										-0.527211	87.7368
-0.527211	83.958										-0.526006	79.777										-0.526006	57.6454										-0.526006	59.7494										-0.526006	87.7868
-0.526006	83.958										-0.5248	79.8351										-0.5248	57.7112										-0.5248	59.8071										-0.5248	87.8366
-0.5248	83.958										-0.523595	79.8931										-0.523595	57.7769										-0.523595	59.8648										-0.523595	87.8863
-0.523595	83.9579										-0.52239	79.951										-0.52239	57.8426										-0.52239	59.9225										-0.52239	87.9357
-0.52239	83.9579										-0.521185	80.0087										-0.521185	57.9083										-0.521185	59.9801										-0.521185	87.985
-0.521185	83.9579										-0.519979	80.0664										-0.519979	57.9739										-0.519979	60.0377										-0.519979	88.0341
-0.519979	83.9579										-0.518774	80.1239										-0.518774	58.0396										-0.518774	60.0953										-0.518774	88.0831
-0.518774	83.9579										-0.517569	80.1812										-0.517569	58.1052										-0.517569	60.1529										-0.517569	88.1318
-0.517569	83.9579										-0.516363	80.2385										-0.516363	58.1707										-0.516363	60.2104										-0.516363	88.1804
-0.516363	83.9578										-0.515158	80.2956										-0.515158	58.2363										-0.515158	60.2679										-0.515158	88.2288
-0.515158	83.9578										-0.513953	80.3526										-0.513953	58.3018										-0.513953	60.3254										-0.513953	88.2771
-0.513953	83.9578										-0.512747	80.4095										-0.512747	58.3673										-0.512747	60.3828										-0.512747	88.3252
-0.512747	83.9578										-0.511542	80.4663										-0.511542	58.4327										-0.511542	60.4402										-0.511542	88.3731
-0.511542	83.9578										-0.510337	80.5229										-0.510337	58.4981										-0.510337	60.4976										-0.510337	88.4208
-0.510337	83.9577										-0.509131	80.5794										-0.509131	58.5635										-0.509131	60.555										-0.509131	88.4684
-0.509131	83.9577										-0.507926	80.6358										-0.507926	58.6289										-0.507926	60.6123										-0.507926	88.5158
-0.507926	83.9577										-0.506721	80.692										-0.506721	58.6942										-0.506721	60.6696										-0.506721	88.563
-0.506721	83.9577										-0.505515	80.7482										-0.505515	58.7595										-0.505515	60.7268										-0.505515	88.61
-0.505515	83.9577										-0.50431	80.8042										-0.50431	58.8248										-0.50431	60.7841										-0.50431	88.6569
-0.50431	83.9577										-0.503105	80.8601										-0.503105	58.89										-0.503105	60.8413										-0.503105	88.7036
-0.503105	83.9576										-0.501899	80.9158										-0.501899	58.9552										-0.501899	60.8985										-0.501899	88.7502
-0.501899	83.9576										-0.500694	80.9714										-0.500694	59.0204										-0.500694	60.9556										-0.500694	88.7966
-0.500694	83.9576										-0.499489	81.027										-0.499489	59.0855										-0.499489	61.0127										-0.499489	88.8428
-0.499489	83.9576										-0.498283	81.0823										-0.498283	59.1506										-0.498283	61.0698										-0.498283	88.8888
-0.498283	83.9576										-0.497078	81.1376										-0.497078	59.2157										-0.497078	61.1269										-0.497078	88.9347
-0.497078	83.9575										-0.495873	81.1927										-0.495873	59.2808										-0.495873	61.1839										-0.495873	88.9804
-0.495873	83.9575										-0.494667	81.2478										-0.494667	59.3458										-0.494667	61.2409										-0.494667	89.026
-0.494667	83.9575										-0.493462	81.3027										-0.493462	59.4108										-0.493462	61.2979										-0.493462	89.0714
-0.493462	83.9575										-0.492257	81.3574										-0.492257	59.4757										-0.492257	61.3548										-0.492257	89.1166
-0.492257	83.9575										-0.491051	81.4121										-0.491051	59.5406										-0.491051	61.4117										-0.491051	89.1617
-0.491051	83.9575										-0.489846	81.4666										-0.489846	59.6055										-0.489846	61.4686										-0.489846	89.2065
-0.489846	83.9574										-0.488641	81.521										-0.488641	59.6703										-0.488641	61.5254										-0.488641	89.2513
-0.488641	83.9574										-0.487435	81.5752										-0.487435	59.7352										-0.487435	61.5822										-0.487435	89.2958
-0.487435	83.9574										-0.48623	81.6294										-0.48623	59.7999										-0.48623	61.639										-0.48623	89.3402
-0.48623	83.9574										-0.485025	81.6834										-0.485025	59.8647										-0.485025	61.6958										-0.485025	89.3845
-0.485025	83.9574										-0.483819	81.7373										-0.483819	59.9294										-0.483819	61.7525										-0.483819	89.4286
-0.483819	83.9573										-0.482614	81.7911										-0.482614	59.9941										-0.482614	61.8092										-0.482614	89.4725
-0.482614	83.9573										-0.481409	81.8448										-0.481409	60.0587										-0.481409	61.8658										-0.481409	89.5162
-0.481409	83.9573										-0.480203	81.8983										-0.480203	60.1233										-0.480203	61.9224										-0.480203	89.5598
-0.480203	83.9573										-0.478998	81.9517										-0.478998	60.1879										-0.478998	61.979										-0.478998	89.6033
-0.478998	83.9573										-0.477793	82.005										-0.477793	60.2524										-0.477793	62.0356										-0.477793	89.6465
-0.477793	83.9573										-0.476587	82.0582										-0.476587	60.3169										-0.476587	62.0921										-0.476587	89.6897
-0.476587	83.9572										-0.475382	82.1112										-0.475382	60.3814										-0.475382	62.1486										-0.475382	89.7326
-0.475382	83.9572										-0.474177	82.1641										-0.474177	60.4458										-0.474177	62.205										-0.474177	89.7754
-0.474177	83.9572										-0.472972	82.2169										-0.472972	60.5102										-0.472972	62.2615										-0.472972	89.8181
-0.472972	83.9572										-0.471766	82.2696										-0.471766	60.5746										-0.471766	62.3179										-0.471766	89.8605
-0.471766	83.9572										-0.470561	82.3221										-0.470561	60.6389										-0.470561	62.3742										-0.470561	89.9029
-0.470561	83.9571										-0.469356	82.3746										-0.469356	60.7032										-0.469356	62.4305										-0.469356	89.945
-0.469356	83.9571										-0.46815	82.4269										-0.46815	60.7674										-0.46815	62.4868										-0.46815	89.987
-0.46815	83.9571										-0.466945	82.479										-0.466945	60.8316										-0.466945	62.5431										-0.466945	90.0289
-0.466945	83.9571										-0.46574	82.5311										-0.46574	60.8958										-0.46574	62.5993										-0.46574	90.0706
-0.46574	83.9571										-0.464534	82.583										-0.464534	60.9599										-0.464534	62.6555										-0.464534	90.1121
-0.464534	83.957										-0.463329	82.6349										-0.463329	61.024										-0.463329	62.7116										-0.463329	90.1535
-0.463329	83.957										-0.462124	82.6866										-0.462124	61.0881										-0.462124	62.7678										-0.462124	90.1948
-0.462124	83.957										-0.460918	82.7381										-0.460918	61.1521										-0.460918	62.8238										-0.460918	90.2358
-0.460918	83.957										-0.459713	82.7896										-0.459713	61.2161										-0.459713	62.8799										-0.459713	90.2768
-0.459713	83.957										-0.458508	82.8409										-0.458508	61.28										-0.458508	62.9359										-0.458508	90.3175
-0.458508	83.957										-0.457302	82.8921										-0.457302	61.3439										-0.457302	62.9919										-0.457302	90.3582
-0.457302	83.9569										-0.456097	82.9432										-0.456097	61.4078										-0.456097	63.0478										-0.456097	90.3986
-0.456097	83.9569										-0.454892	82.9942										-0.454892	61.4716										-0.454892	63.1037										-0.454892	90.439
-0.454892	83.9569										-0.453686	83.045										-0.453686	61.5354										-0.453686	63.1596										-0.453686	90.4791
-0.453686	83.9569										-0.452481	83.0958										-0.452481	61.5991										-0.452481	63.2155										-0.452481	90.5191
-0.452481	83.9569										-0.451276	83.1464										-0.451276	61.6629										-0.451276	63.2713										-0.451276	90.559
-0.451276	83.9568										-0.45007	83.1968										-0.45007	61.7265										-0.45007	63.327										-0.45007	90.5987
-0.45007	83.9568										-0.448865	83.2472										-0.448865	61.7901										-0.448865	63.3828										-0.448865	90.6383
-0.448865	83.9568										-0.44766	83.2974										-0.44766	61.8537										-0.44766	63.4385										-0.44766	90.6777
-0.44766	83.9568										-0.446454	83.3476										-0.446454	61.9173										-0.446454	63.4941										-0.446454	90.717
-0.446454	83.9568										-0.445249	83.3976										-0.445249	61.9808										-0.445249	63.5498										-0.445249	90.7561
-0.445249	83.9568										-0.444044	83.4474										-0.444044	62.0442										-0.444044	63.6053										-0.444044	90.7951
-0.444044	83.9567										-0.442838	83.4972										-0.442838	62.1077										-0.442838	63.6609										-0.442838	90.8339
-0.442838	83.9567										-0.441633	83.5468										-0.441633	62.171										-0.441633	63.7164										-0.441633	90.8726
-0.441633	83.9567										-0.440428	83.5964										-0.440428	62.2344										-0.440428	63.7719										-0.440428	90.9111
-0.440428	83.9567										-0.439222	83.6458										-0.439222	62.2977										-0.439222	63.8273										-0.439222	90.9495
-0.439222	83.9567										-0.438017	83.695										-0.438017	62.3609										-0.438017	63.8827										-0.438017	90.9877
-0.438017	83.9566										-0.436812	83.7442										-0.436812	62.4241										-0.436812	63.9381										-0.436812	91.0258
-0.436812	83.9566										-0.435606	83.7932										-0.435606	62.4873										-0.435606	63.9934										-0.435606	91.0637
-0.435606	83.9566										-0.434401	83.8422										-0.434401	62.5504										-0.434401	64.0487										-0.434401	91.1015
-0.434401	83.9566										-0.433196	83.891										-0.433196	62.6135										-0.433196	64.104										-0.433196	91.1392
-0.433196	83.9566										-0.43199	83.9397										-0.43199	62.6766										-0.43199	64.1592										-0.43199	91.1767
-0.43199	83.9566										-0.430785	83.9882										-0.430785	62.7396										-0.430785	64.2144										-0.430785	91.2141
-0.430785	83.9565										-0.42958	84.0367										-0.42958	62.8025										-0.42958	64.2695										-0.42958	91.2513
-0.42958	83.9565										-0.428374	84.085										-0.428374	62.8654										-0.428374	64.3247										-0.428374	91.2884
-0.428374	83.9565										-0.427169	84.1332										-0.427169	62.9283										-0.427169	64.3797										-0.427169	91.3253
-0.427169	83.9565										-0.425964	84.1813										-0.425964	62.9911										-0.425964	64.4348										-0.425964	91.3621
-0.425964	83.9565										-0.424758	84.2293										-0.424758	63.0539										-0.424758	64.4898										-0.424758	91.3988
-0.424758	83.9564										-0.423553	84.2771										-0.423553	63.1167										-0.423553	64.5447										-0.423553	91.4353
-0.423553	83.9564										-0.422348	84.3248										-0.422348	63.1793										-0.422348	64.5996										-0.422348	91.4717
-0.422348	83.9564										-0.421143	84.3725										-0.421143	63.242										-0.421143	64.6545										-0.421143	91.5079
-0.421143	83.9564										-0.419937	84.42										-0.419937	63.3046										-0.419937	64.7093										-0.419937	91.544
-0.419937	83.9564										-0.418732	84.4673										-0.418732	63.3672										-0.418732	64.7641										-0.418732	91.58
-0.418732	83.9564										-0.417527	84.5146										-0.417527	63.4297										-0.417527	64.8189										-0.417527	91.6158
-0.417527	83.9563										-0.416321	84.5617										-0.416321	63.4921										-0.416321	64.8736										-0.416321	91.6514
-0.416321	83.9563										-0.415116	84.6088										-0.415116	63.5546										-0.415116	64.9283										-0.415116	91.687
-0.415116	83.9563										-0.413911	84.6557										-0.413911	63.6169										-0.413911	64.983										-0.413911	91.7224
-0.413911	83.9563										-0.412705	84.7025										-0.412705	63.6793										-0.412705	65.0376										-0.412705	91.7577
-0.412705	83.9563										-0.4115	84.7492										-0.4115	63.7416										-0.4115	65.0921										-0.4115	91.7928
-0.4115	83.9562										-0.410295	84.7957										-0.410295	63.8038										-0.410295	65.1467										-0.410295	91.8278
-0.410295	83.9562										-0.409089	84.8422										-0.409089	63.866										-0.409089	65.2011										-0.409089	91.8626
-0.409089	83.9562										-0.407884	84.8885										-0.407884	63.9281										-0.407884	65.2556										-0.407884	91.8974
-0.407884	83.9562										-0.406679	84.9347										-0.406679	63.9902										-0.406679	65.31										-0.406679	91.9319
-0.406679	83.9562										-0.405473	84.9808										-0.405473	64.0523										-0.405473	65.3644										-0.405473	91.9664
-0.405473	83.9562										-0.404268	85.0268										-0.404268	64.1143										-0.404268	65.4187										-0.404268	92.0007
-0.404268	83.9561										-0.403063	85.0726										-0.403063	64.1763										-0.403063	65.473										-0.403063	92.0349
-0.403063	83.9561										-0.401857	85.1184										-0.401857	64.2382										-0.401857	65.5272										-0.401857	92.0689
-0.401857	83.9561										-0.400652	85.164										-0.400652	64.3										-0.400652	65.5814										-0.400652	92.1029
-0.400652	83.9561										-0.399447	85.2095										-0.399447	64.3619										-0.399447	65.6356										-0.399447	92.1366
-0.399447	83.9561										-0.398241	85.2549										-0.398241	64.4236										-0.398241	65.6897										-0.398241	92.1703
-0.398241	83.956										-0.39794	85.2662										-0.39794	64.4391										-0.39794	65.7033										-0.39794	92.1787
-0.39794	83.956										-0.397036	85.3002										-0.397036	64.4853										-0.397036	65.7438										-0.397036	92.2038
-0.397036	83.956										-0.395831	85.3454										-0.395831	64.547										-0.395831	65.7979										-0.395831	92.2372
-0.395831	83.956										-0.394625	85.3904										-0.394625	64.6086										-0.394625	65.8519										-0.394625	92.2705
-0.394625	83.956										-0.39342	85.4354										-0.39342	64.6702										-0.39342	65.9058										-0.39342	92.3036
-0.39342	83.956										-0.392215	85.4802										-0.392215	64.7318										-0.392215	65.9598										-0.392215	92.3366
-0.392215	83.956										-0.391009	85.5249										-0.391009	64.7932										-0.391009	66.0136										-0.391009	92.3695
-0.391009	83.9559										-0.389804	85.5695										-0.389804	64.8547										-0.389804	66.0675										-0.389804	92.4022
-0.389804	83.9559										-0.388599	85.614										-0.388599	64.916										-0.388599	66.1213										-0.388599	92.4348
-0.388599	83.9559										-0.387393	85.6583										-0.387393	64.9774										-0.387393	66.175										-0.387393	92.4673
-0.387393	83.9559										-0.386188	85.7026										-0.386188	65.0387										-0.386188	66.2287										-0.386188	92.4996
-0.386188	83.9559										-0.384983	85.7467										-0.384983	65.0999										-0.384983	66.2824										-0.384983	92.5319
-0.384983	83.9558										-0.383777	85.7907										-0.383777	65.1611										-0.383777	66.336										-0.383777	92.564
-0.383777	83.9558										-0.382572	85.8347										-0.382572	65.2222										-0.382572	66.3896										-0.382572	92.5959
-0.382572	83.9558										-0.381367	85.8785										-0.381367	65.2833										-0.381367	66.4432										-0.381367	92.6278
-0.381367	83.9558										-0.380161	85.9221										-0.380161	65.3443										-0.380161	66.4967										-0.380161	92.6595
-0.380161	83.9558										-0.378956	85.9657										-0.378956	65.4053										-0.378956	66.5501										-0.378956	92.6911
-0.378956	83.9557										-0.377751	86.0092										-0.377751	65.4662										-0.377751	66.6036										-0.377751	92.7225
-0.377751	83.9557										-0.376545	86.0525										-0.376545	65.5271										-0.376545	66.6569										-0.376545	92.7539
-0.376545	83.9557										-0.37534	86.0957										-0.37534	65.5879										-0.37534	66.7103										-0.37534	92.7851
-0.37534	83.9557										-0.374135	86.1389										-0.374135	65.6487										-0.374135	66.7636										-0.374135	92.8162
-0.374135	83.9557										-0.37293	86.1819										-0.37293	65.7094										-0.37293	66.8168										-0.37293	92.8472
-0.37293	83.9557										-0.371724	86.2248										-0.371724	65.7701										-0.371724	66.87										-0.371724	92.878
-0.371724	83.9556										-0.370519	86.2676										-0.370519	65.8307										-0.370519	66.9232										-0.370519	92.9087
-0.370519	83.9556										-0.369314	86.3102										-0.369314	65.8913										-0.369314	66.9763										-0.369314	92.9393
-0.369314	83.9556										-0.368108	86.3528										-0.368108	65.9518										-0.368108	67.0294										-0.368108	92.9698
-0.368108	83.9556										-0.366903	86.3952										-0.366903	66.0123										-0.366903	67.0824										-0.366903	93.0002
-0.366903	83.9556										-0.365698	86.4376										-0.365698	66.0727										-0.365698	67.1354										-0.365698	93.0304
-0.365698	83.9555										-0.364492	86.4798										-0.364492	66.1331										-0.364492	67.1883										-0.364492	93.0605
-0.364492	83.9555										-0.363287	86.5219										-0.363287	66.1934										-0.363287	67.2412										-0.363287	93.0905
-0.363287	83.9555										-0.362082	86.5639										-0.362082	66.2537										-0.362082	67.2941										-0.362082	93.1204
-0.362082	83.9555										-0.360876	86.6058										-0.360876	66.3139										-0.360876	67.3469										-0.360876	93.1501
-0.360876	83.9555										-0.359671	86.6476										-0.359671	66.374										-0.359671	67.3997										-0.359671	93.1798
-0.359671	83.9555										-0.358466	86.6893										-0.358466	66.4341										-0.358466	67.4524										-0.358466	93.2093
-0.358466	83.9554										-0.35726	86.7308										-0.35726	66.4942										-0.35726	67.5051										-0.35726	93.2387
-0.35726	83.9554										-0.356055	86.7723										-0.356055	66.5542										-0.356055	67.5577										-0.356055	93.268
-0.356055	83.9554										-0.35485	86.8136										-0.35485	66.6141										-0.35485	67.6103										-0.35485	93.2971
-0.35485	83.9554										-0.353644	86.8549										-0.353644	66.674										-0.353644	67.6628										-0.353644	93.3262
-0.353644	83.9554										-0.352439	86.896										-0.352439	66.7338										-0.352439	67.7153										-0.352439	93.3551
-0.352439	83.9553										-0.351234	86.937										-0.351234	66.7936										-0.351234	67.7678										-0.351234	93.3839
-0.351234	83.9553										-0.350028	86.9779										-0.350028	66.8533										-0.350028	67.8202										-0.350028	93.4126
-0.350028	83.9553										-0.348823	87.0187										-0.348823	66.913										-0.348823	67.8726										-0.348823	93.4412
-0.348823	83.9553										-0.347618	87.0594										-0.347618	66.9726										-0.347618	67.9249										-0.347618	93.4697
-0.347618	83.9553										-0.346412	87.1										-0.346412	67.0322										-0.346412	67.9772										-0.346412	93.498
-0.346412	83.9553										-0.345207	87.1405										-0.345207	67.0917										-0.345207	68.0294										-0.345207	93.5263
-0.345207	83.9552										-0.344002	87.1808										-0.344002	67.1511										-0.344002	68.0816										-0.344002	93.5544
-0.344002	83.9552										-0.342796	87.2211										-0.342796	67.2105										-0.342796	68.1338										-0.342796	93.5824
-0.342796	83.9552										-0.341591	87.2612										-0.341591	67.2699										-0.341591	68.1859										-0.341591	93.6103
-0.341591	83.9552										-0.340386	87.3013										-0.340386	67.3292										-0.340386	68.2379										-0.340386	93.6381
-0.340386	83.9552										-0.33918	87.3412										-0.33918	67.3884										-0.33918	68.2899										-0.33918	93.6657
-0.33918	83.9551										-0.337975	87.381										-0.337975	67.4476										-0.337975	68.3419										-0.337975	93.6933
-0.337975	83.9551										-0.33677	87.4207										-0.33677	67.5067										-0.33677	68.3938										-0.33677	93.7207
-0.33677	83.9551										-0.335564	87.4604										-0.335564	67.5658										-0.335564	68.4457										-0.335564	93.7481
-0.335564	83.9551										-0.334359	87.4999										-0.334359	67.6248										-0.334359	68.4975										-0.334359	93.7753
-0.334359	83.9551										-0.333154	87.5393										-0.333154	67.6837										-0.333154	68.5493										-0.333154	93.8024
-0.333154	83.9551										-0.331948	87.5785										-0.331948	67.7426										-0.331948	68.601										-0.331948	93.8294
-0.331948	83.955										-0.330743	87.6177										-0.330743	67.8015										-0.330743	68.6527										-0.330743	93.8563
-0.330743	83.955										-0.329538	87.6568										-0.329538	67.8603										-0.329538	68.7043										-0.329538	93.8831
-0.329538	83.955										-0.328332	87.6958										-0.328332	67.919										-0.328332	68.7559										-0.328332	93.9097
-0.328332	83.955										-0.327127	87.7346										-0.327127	67.9777										-0.327127	68.8075										-0.327127	93.9363
-0.327127	83.955										-0.325922	87.7734										-0.325922	68.0363										-0.325922	68.859										-0.325922	93.9627
-0.325922	83.9549										-0.324716	87.8121										-0.324716	68.0948										-0.324716	68.9104										-0.324716	93.9891
-0.324716	83.9549										-0.323511	87.8506										-0.323511	68.1533										-0.323511	68.9618										-0.323511	94.0153
-0.323511	83.9549										-0.322306	87.889										-0.322306	68.2118										-0.322306	69.0132										-0.322306	94.0415
-0.322306	83.9549										-0.321101	87.9274										-0.321101	68.2702										-0.321101	69.0645										-0.321101	94.0675
-0.321101	83.9549										-0.319895	87.9656										-0.319895	68.3285										-0.319895	69.1158										-0.319895	94.0934
-0.319895	83.9549										-0.31869	88.0038										-0.31869	68.3868										-0.31869	69.167										-0.31869	94.1192
-0.31869	83.9548										-0.317485	88.0418										-0.317485	68.445										-0.317485	69.2182										-0.317485	94.1449
-0.317485	83.9548										-0.316279	88.0797										-0.316279	68.5031										-0.316279	69.2693										-0.316279	94.1705
-0.316279	83.9548										-0.315074	88.1175										-0.315074	68.5612										-0.315074	69.3204										-0.315074	94.196
-0.315074	83.9548										-0.313869	88.1552										-0.313869	68.6193										-0.313869	69.3714										-0.313869	94.2214
-0.313869	83.9548										-0.312663	88.1928										-0.312663	68.6773										-0.312663	69.4224										-0.312663	94.2467
-0.312663	83.9547										-0.311458	88.2303										-0.311458	68.7352										-0.311458	69.4733										-0.311458	94.2719
-0.311458	83.9547										-0.310253	88.2677										-0.310253	68.793										-0.310253	69.5242										-0.310253	94.297
-0.310253	83.9547										-0.309047	88.305										-0.309047	68.8508										-0.309047	69.575										-0.309047	94.3219
-0.309047	83.9547										-0.307842	88.3422										-0.307842	68.9086										-0.307842	69.6258										-0.307842	94.3468
-0.307842	83.9547										-0.306637	88.3793										-0.306637	68.9663										-0.306637	69.6766										-0.306637	94.3716
-0.306637	83.9546										-0.305431	88.4163										-0.305431	69.0239										-0.305431	69.7273										-0.305431	94.3963
-0.305431	83.9546										-0.304226	88.4532										-0.304226	69.0815										-0.304226	69.7779										-0.304226	94.4208
-0.304226	83.9546										-0.303021	88.49										-0.303021	69.139										-0.303021	69.8285										-0.303021	94.4453
-0.303021	83.9546										-0.301815	88.5267										-0.301815	69.1964										-0.301815	69.8791										-0.301815	94.4697
-0.301815	83.9546										-0.30061	88.5633										-0.30061	69.2538										-0.30061	69.9296										-0.30061	94.4939
-0.30061	83.9546										-0.299405	88.5998										-0.299405	69.3112										-0.299405	69.98										-0.299405	94.5181
-0.299405	83.9545										-0.298199	88.6361										-0.298199	69.3684										-0.298199	70.0304										-0.298199	94.5421
-0.298199	83.9545										-0.296994	88.6724										-0.296994	69.4257										-0.296994	70.0808										-0.296994	94.5661
-0.296994	83.9545										-0.295789	88.7086										-0.295789	69.4828										-0.295789	70.1311										-0.295789	94.59
-0.295789	83.9545										-0.294583	88.7447										-0.294583	69.5399										-0.294583	70.1814										-0.294583	94.6137
-0.294583	83.9545										-0.293378	88.7806										-0.293378	69.5969										-0.293378	70.2316										-0.293378	94.6374
-0.293378	83.9544										-0.292173	88.8165										-0.292173	69.6539										-0.292173	70.2818										-0.292173	94.661
-0.292173	83.9544										-0.290967	88.8523										-0.290967	69.7108										-0.290967	70.3319										-0.290967	94.6845
-0.290967	83.9544										-0.289762	88.888										-0.289762	69.7677										-0.289762	70.3819										-0.289762	94.7078
-0.289762	83.9544										-0.288557	88.9236										-0.288557	69.8245										-0.288557	70.432										-0.288557	94.7311
-0.288557	83.9544										-0.287351	88.959										-0.287351	69.8812										-0.287351	70.4819										-0.287351	94.7543
-0.287351	83.9544										-0.286146	88.9944										-0.286146	69.9379										-0.286146	70.5318										-0.286146	94.7774
-0.286146	83.9543										-0.284941	89.0297										-0.284941	69.9945										-0.284941	70.5817										-0.284941	94.8004
-0.284941	83.9543										-0.283735	89.0649										-0.283735	70.051										-0.283735	70.6315										-0.283735	94.8233
-0.283735	83.9543										-0.28253	89.0999										-0.28253	70.1075										-0.28253	70.6813										-0.28253	94.846
-0.28253	83.9543										-0.281325	89.1349										-0.281325	70.164										-0.281325	70.731										-0.281325	94.8688
-0.281325	83.9543										-0.280119	89.1698										-0.280119	70.2203										-0.280119	70.7807										-0.280119	94.8914
-0.280119	83.9542										-0.278914	89.2046										-0.278914	70.2766										-0.278914	70.8303										-0.278914	94.9139
-0.278914	83.9542										-0.277709	89.2393										-0.277709	70.3329										-0.277709	70.8799										-0.277709	94.9363
-0.277709	83.9542										-0.276503	89.2739										-0.276503	70.3891										-0.276503	70.9294										-0.276503	94.9586
-0.276503	83.9542										-0.275298	89.3083										-0.275298	70.4452										-0.275298	70.9789										-0.275298	94.9809
-0.275298	83.9542										-0.274093	89.3427										-0.274093	70.5012										-0.274093	71.0283										-0.274093	95.003
-0.274093	83.9542										-0.272888	89.377										-0.272888	70.5572										-0.272888	71.0777										-0.272888	95.025
-0.272888	83.9541										-0.271682	89.4112										-0.271682	70.6132										-0.271682	71.127										-0.271682	95.047
-0.271682	83.9541										-0.270477	89.4453										-0.270477	70.669										-0.270477	71.1763										-0.270477	95.0689
-0.270477	83.9541										-0.269272	89.4793										-0.269272	70.7248										-0.269272	71.2255										-0.269272	95.0906
-0.269272	83.9541										-0.268066	89.5132										-0.268066	70.7806										-0.268066	71.2747										-0.268066	95.1123
-0.268066	83.9541										-0.266861	89.547										-0.266861	70.8363										-0.266861	71.3238										-0.266861	95.1339
-0.266861	83.954										-0.265656	89.5808										-0.265656	70.8919										-0.265656	71.3729										-0.265656	95.1554
-0.265656	83.954										-0.26445	89.6144										-0.26445	70.9475										-0.26445	71.4219										-0.26445	95.1768
-0.26445	83.954										-0.263245	89.6479										-0.263245	71.003										-0.263245	71.4709										-0.263245	95.1981
-0.263245	83.954										-0.26204	89.6813										-0.26204	71.0584										-0.26204	71.5198										-0.26204	95.2194
-0.26204	83.954										-0.260834	89.7146										-0.260834	71.1138										-0.260834	71.5687										-0.260834	95.2405
-0.260834	83.954										-0.259629	89.7479										-0.259629	71.1691										-0.259629	71.6175										-0.259629	95.2615
-0.259629	83.9539										-0.258424	89.781										-0.258424	71.2243										-0.258424	71.6663										-0.258424	95.2825
-0.258424	83.9539										-0.257218	89.8141										-0.257218	71.2795										-0.257218	71.715										-0.257218	95.3034
-0.257218	83.9539										-0.256013	89.847										-0.256013	71.3346										-0.256013	71.7637										-0.256013	95.3242
-0.256013	83.9539										-0.254808	89.8799										-0.254808	71.3897										-0.254808	71.8123										-0.254808	95.3449
-0.254808	83.9539										-0.253602	89.9126										-0.253602	71.4447										-0.253602	71.8609										-0.253602	95.3655
-0.253602	83.9538										-0.252397	89.9453										-0.252397	71.4996										-0.252397	71.9094										-0.252397	95.386
-0.252397	83.9538										-0.251192	89.9779										-0.251192	71.5545										-0.251192	71.9578										-0.251192	95.4065
-0.251192	83.9538										-0.249986	90.0103										-0.249986	71.6093										-0.249986	72.0063										-0.249986	95.4268
-0.249986	83.9538										-0.248781	90.0427										-0.248781	71.664										-0.248781	72.0546										-0.248781	95.4471
-0.248781	83.9538										-0.247576	90.075										-0.247576	71.7187										-0.247576	72.1029										-0.247576	95.4673
-0.247576	83.9538										-0.24637	90.1072										-0.24637	71.7733										-0.24637	72.1512										-0.24637	95.4874
-0.24637	83.9537										-0.245165	90.1393										-0.245165	71.8278										-0.245165	72.1994										-0.245165	95.5074
-0.245165	83.9537										-0.24396	90.1713										-0.24396	71.8823										-0.24396	72.2476										-0.24396	95.5273
-0.24396	83.9537										-0.242754	90.2033										-0.242754	71.9367										-0.242754	72.2957										-0.242754	95.5471
-0.242754	83.9537										-0.241549	90.2351										-0.241549	71.9911										-0.241549	72.3437										-0.241549	95.5669
-0.241549	83.9537										-0.240344	90.2668										-0.240344	72.0454										-0.240344	72.3917										-0.240344	95.5866
-0.240344	83.9536										-0.239138	90.2985										-0.239138	72.0996										-0.239138	72.4397										-0.239138	95.6062
-0.239138	83.9536										-0.237933	90.33										-0.237933	72.1538										-0.237933	72.4876										-0.237933	95.6257
-0.237933	83.9536										-0.236728	90.3615										-0.236728	72.2079										-0.236728	72.5354										-0.236728	95.6451
-0.236728	83.9536										-0.235522	90.3928										-0.235522	72.2619										-0.235522	72.5832										-0.235522	95.6644
-0.235522	83.9536										-0.234317	90.4241										-0.234317	72.3159										-0.234317	72.631										-0.234317	95.6837
-0.234317	83.9536										-0.233112	90.4553										-0.233112	72.3698										-0.233112	72.6787										-0.233112	95.7029
-0.233112	83.9535										-0.231906	90.4864										-0.231906	72.4236										-0.231906	72.7263										-0.231906	95.722
-0.231906	83.9535										-0.230701	90.5174										-0.230701	72.4774										-0.230701	72.7739										-0.230701	95.741
-0.230701	83.9535										-0.229496	90.5483										-0.229496	72.5311										-0.229496	72.8214										-0.229496	95.7599
-0.229496	83.9535										-0.22829	90.5791										-0.22829	72.5847										-0.22829	72.8689										-0.22829	95.7788
-0.22829	83.9535										-0.227085	90.6099										-0.227085	72.6383										-0.227085	72.9164										-0.227085	95.7976
-0.227085	83.9534										-0.22588	90.6405										-0.22588	72.6918										-0.22588	72.9637										-0.22588	95.8163
-0.22588	83.9534										-0.224674	90.6711										-0.224674	72.7453										-0.224674	73.0111										-0.224674	95.8349
-0.224674	83.9534										-0.223469	90.7015										-0.223469	72.7986										-0.223469	73.0584										-0.223469	95.8534
-0.223469	83.9534										-0.222264	90.7319										-0.222264	72.8519										-0.222264	73.1056										-0.222264	95.8719
-0.222264	83.9534										-0.221059	90.7622										-0.221059	72.9052										-0.221059	73.1527										-0.221059	95.8902
-0.221059	83.9533										-0.219853	90.7924										-0.219853	72.9584										-0.219853	73.1999										-0.219853	95.9086
-0.219853	83.9533										-0.218648	90.8225										-0.218648	73.0115										-0.218648	73.2469										-0.218648	95.9268
-0.218648	83.9533										-0.217443	90.8525										-0.217443	73.0646										-0.217443	73.294										-0.217443	95.9449
-0.217443	83.9533										-0.216237	90.8824										-0.216237	73.1175										-0.216237	73.3409										-0.216237	95.963
-0.216237	83.9533										-0.215032	90.9123										-0.215032	73.1705										-0.215032	73.3878										-0.215032	95.981
-0.215032	83.9533										-0.213827	90.942										-0.213827	73.2233										-0.213827	73.4347										-0.213827	95.9989
-0.213827	83.9532										-0.212621	90.9717										-0.212621	73.2761										-0.212621	73.4815										-0.212621	96.0167
-0.212621	83.9532										-0.211416	91.0013										-0.211416	73.3288										-0.211416	73.5282										-0.211416	96.0345
-0.211416	83.9532										-0.210211	91.0308										-0.210211	73.3815										-0.210211	73.5749										-0.210211	96.0522
-0.210211	83.9532										-0.209005	91.0602										-0.209005	73.4341										-0.209005	73.6216										-0.209005	96.0698
-0.209005	83.9532										-0.2078	91.0895										-0.2078	73.4866										-0.2078	73.6682										-0.2078	96.0873
-0.2078	83.9531										-0.206595	91.1187										-0.206595	73.539										-0.206595	73.7147										-0.206595	96.1048
-0.206595	83.9531										-0.205389	91.1479										-0.205389	73.5914										-0.205389	73.7612										-0.205389	96.1222
-0.205389	83.9531										-0.204184	91.1769										-0.204184	73.6438										-0.204184	73.8076										-0.204184	96.1395
-0.204184	83.9531										-0.202979	91.2059										-0.202979	73.696										-0.202979	73.854										-0.202979	96.1567
-0.202979	83.9531										-0.201773	91.2348										-0.201773	73.7482										-0.201773	73.9004										-0.201773	96.1739
-0.201773	83.9531										-0.200568	91.2636										-0.200568	73.8003										-0.200568	73.9466										-0.200568	96.191
-0.200568	83.953										-0.199363	91.2923										-0.199363	73.8524										-0.199363	73.9929										-0.199363	96.208
-0.199363	83.953										-0.198157	91.3209										-0.198157	73.9044										-0.198157	74.039										-0.198157	96.2249
-0.198157	83.953										-0.196952	91.3495										-0.196952	73.9563										-0.196952	74.0851										-0.196952	96.2418
-0.196952	83.953										-0.195747	91.3779										-0.195747	74.0082										-0.195747	74.1312										-0.195747	96.2586
-0.195747	83.953										-0.194541	91.4063										-0.194541	74.0599										-0.194541	74.1772										-0.194541	96.2753
-0.194541	83.9529										-0.193336	91.4346										-0.193336	74.1117										-0.193336	74.2232										-0.193336	96.292
-0.193336	83.9529										-0.192131	91.4628										-0.192131	74.1633										-0.192131	74.2691										-0.192131	96.3085
-0.192131	83.9529										-0.190925	91.4909										-0.190925	74.2149										-0.190925	74.3149										-0.190925	96.3251
-0.190925	83.9529										-0.18972	91.519										-0.18972	74.2664										-0.18972	74.3607										-0.18972	96.3415
-0.18972	83.9529										-0.188515	91.5469										-0.188515	74.3179										-0.188515	74.4065										-0.188515	96.3579
-0.188515	83.9529										-0.187309	91.5748										-0.187309	74.3693										-0.187309	74.4521										-0.187309	96.3742
-0.187309	83.9528										-0.186104	91.6026										-0.186104	74.4206										-0.186104	74.4978										-0.186104	96.3904
-0.186104	83.9528										-0.184899	91.6303										-0.184899	74.4718										-0.184899	74.5434										-0.184899	96.4065
-0.184899	83.9528										-0.183693	91.6579										-0.183693	74.523										-0.183693	74.5889										-0.183693	96.4226
-0.183693	83.9528										-0.182488	91.6854										-0.182488	74.5741										-0.182488	74.6344										-0.182488	96.4387
-0.182488	83.9528										-0.181283	91.7129										-0.181283	74.6252										-0.181283	74.6798										-0.181283	96.4546
-0.181283	83.9527										-0.180077	91.7403										-0.180077	74.6762										-0.180077	74.7251										-0.180077	96.4705
-0.180077	83.9527										-0.178872	91.7676										-0.178872	74.7271										-0.178872	74.7705										-0.178872	96.4863
-0.178872	83.9527										-0.177667	91.7948										-0.177667	74.7779										-0.177667	74.8157										-0.177667	96.502
-0.177667	83.9527										-0.176461	91.8219										-0.176461	74.8287										-0.176461	74.8609										-0.176461	96.5177
-0.176461	83.9527										-0.175256	91.8489										-0.175256	74.8794										-0.175256	74.9061										-0.175256	96.5333
-0.175256	83.9527										-0.174051	91.8759										-0.174051	74.93										-0.174051	74.9512										-0.174051	96.5489
-0.174051	83.9526										-0.172846	91.9028										-0.172846	74.9806										-0.172846	74.9962										-0.172846	96.5643
-0.172846	83.9526										-0.17164	91.9296										-0.17164	75.0311										-0.17164	75.0412										-0.17164	96.5797
-0.17164	83.9526										-0.170435	91.9563										-0.170435	75.0816										-0.170435	75.0861										-0.170435	96.5951
-0.170435	83.9526										-0.16923	91.9829										-0.16923	75.1319										-0.16923	75.131										-0.16923	96.6104
-0.16923	83.9526										-0.168024	92.0095										-0.168024	75.1822										-0.168024	75.1758										-0.168024	96.6256
-0.168024	83.9525										-0.166819	92.036										-0.166819	75.2325										-0.166819	75.2206										-0.166819	96.6407
-0.166819	83.9525										-0.165614	92.0624										-0.165614	75.2826										-0.165614	75.2653										-0.165614	96.6558
-0.165614	83.9525										-0.164408	92.0887										-0.164408	75.3327										-0.164408	75.31										-0.164408	96.6708
-0.164408	83.9525										-0.163203	92.1149										-0.163203	75.3827										-0.163203	75.3546										-0.163203	96.6857
-0.163203	83.9525										-0.161998	92.1411										-0.161998	75.4327										-0.161998	75.3992										-0.161998	96.7006
-0.161998	83.9525										-0.160792	92.1672										-0.160792	75.4826										-0.160792	75.4437										-0.160792	96.7154
-0.160792	83.9524										-0.159587	92.1932										-0.159587	75.5324										-0.159587	75.4881										-0.159587	96.7302
-0.159587	83.9524										-0.158382	92.2191										-0.158382	75.5822										-0.158382	75.5325										-0.158382	96.7449
-0.158382	83.9524										-0.157176	92.2449										-0.157176	75.6318										-0.157176	75.5768										-0.157176	96.7595
-0.157176	83.9524										-0.155971	92.2707										-0.155971	75.6815										-0.155971	75.6211										-0.155971	96.7741
-0.155971	83.9524										-0.154766	92.2964										-0.154766	75.731										-0.154766	75.6654										-0.154766	96.7886
-0.154766	83.9523										-0.15356	92.322										-0.15356	75.7805										-0.15356	75.7095										-0.15356	96.803
-0.15356	83.9523										-0.152355	92.3475										-0.152355	75.8299										-0.152355	75.7536										-0.152355	96.8174
-0.152355	83.9523										-0.15115	92.373										-0.15115	75.8792										-0.15115	75.7977										-0.15115	96.8317
-0.15115	83.9523										-0.149944	92.3983										-0.149944	75.9285										-0.149944	75.8417										-0.149944	96.8459
-0.149944	83.9523										-0.148739	92.4236										-0.148739	75.9777										-0.148739	75.8857										-0.148739	96.8601
-0.148739	83.9522										-0.147534	92.4488										-0.147534	76.0269										-0.147534	75.9296										-0.147534	96.8742
-0.147534	83.9522										-0.146328	92.474										-0.146328	76.0759										-0.146328	75.9734										-0.146328	96.8883
-0.146328	83.9522										-0.145123	92.499										-0.145123	76.1249										-0.145123	76.0172										-0.145123	96.9023
-0.145123	83.9522										-0.143918	92.524										-0.143918	76.1739										-0.143918	76.061										-0.143918	96.9162
-0.143918	83.9522										-0.142712	92.5489										-0.142712	76.2227										-0.142712	76.1046										-0.142712	96.9301
-0.142712	83.9522										-0.141507	92.5738										-0.141507	76.2715										-0.141507	76.1483										-0.141507	96.9439
-0.141507	83.9521										-0.140302	92.5985										-0.140302	76.3202										-0.140302	76.1918										-0.140302	96.9577
-0.140302	83.9521										-0.139096	92.6232										-0.139096	76.3689										-0.139096	76.2354										-0.139096	96.9714
-0.139096	83.9521										-0.137891	92.6478										-0.137891	76.4175										-0.137891	76.2788										-0.137891	96.985
-0.137891	83.9521										-0.136686	92.6723										-0.136686	76.466										-0.136686	76.3222										-0.136686	96.9986
-0.136686	83.9521										-0.13548	92.6968										-0.13548	76.5144										-0.13548	76.3656										-0.13548	97.0121
-0.13548	83.952										-0.134275	92.7212										-0.134275	76.5628										-0.134275	76.4089										-0.134275	97.0256
-0.134275	83.952										-0.13307	92.7455										-0.13307	76.6111										-0.13307	76.4521										-0.13307	97.039
-0.13307	83.952										-0.131864	92.7697										-0.131864	76.6593										-0.131864	76.4953										-0.131864	97.0523
-0.131864	83.952										-0.130659	92.7939										-0.130659	76.7075										-0.130659	76.5385										-0.130659	97.0656
-0.130659	83.952										-0.129454	92.818										-0.129454	76.7556										-0.129454	76.5815										-0.129454	97.0788
-0.129454	83.952										-0.128248	92.842										-0.128248	76.8036										-0.128248	76.6246										-0.128248	97.092
-0.128248	83.9519										-0.127043	92.8659										-0.127043	76.8516										-0.127043	76.6675										-0.127043	97.1051
-0.127043	83.9519										-0.125838	92.8898										-0.125838	76.8995										-0.125838	76.7105										-0.125838	97.1182
-0.125838	83.9519										-0.124632	92.9135										-0.124632	76.9473										-0.124632	76.7533										-0.124632	97.1312
-0.124632	83.9519										-0.123427	92.9372										-0.123427	76.9951										-0.123427	76.7961										-0.123427	97.1441
-0.123427	83.9519										-0.122222	92.9609										-0.122222	77.0428										-0.122222	76.8389										-0.122222	97.157
-0.122222	83.9518										-0.121017	92.9845										-0.121017	77.0904										-0.121017	76.8816										-0.121017	97.1698
-0.121017	83.9518										-0.119811	93.0079										-0.119811	77.1379										-0.119811	76.9242										-0.119811	97.1826
-0.119811	83.9518										-0.118606	93.0314										-0.118606	77.1854										-0.118606	76.9668										-0.118606	97.1953
-0.118606	83.9518										-0.117401	93.0547										-0.117401	77.2328										-0.117401	77.0093										-0.117401	97.208
-0.117401	83.9518										-0.116195	93.078										-0.116195	77.2801										-0.116195	77.0518										-0.116195	97.2206
-0.116195	83.9518										-0.11499	93.1012										-0.11499	77.3274										-0.11499	77.0942										-0.11499	97.2331
-0.11499	83.9517										-0.113785	93.1243										-0.113785	77.3746										-0.113785	77.1366										-0.113785	97.2456
-0.113785	83.9517										-0.112579	93.1474										-0.112579	77.4217										-0.112579	77.1789										-0.112579	97.258
-0.112579	83.9517										-0.111374	93.1704										-0.111374	77.4688										-0.111374	77.2211										-0.111374	97.2704
-0.111374	83.9517										-0.110169	93.1933										-0.110169	77.5158										-0.110169	77.2633										-0.110169	97.2828
-0.110169	83.9517										-0.108963	93.2161										-0.108963	77.5627										-0.108963	77.3055										-0.108963	97.295
-0.108963	83.9516										-0.107758	93.2389										-0.107758	77.6095										-0.107758	77.3476										-0.107758	97.3073
-0.107758	83.9516										-0.106553	93.2616										-0.106553	77.6563										-0.106553	77.3896										-0.106553	97.3194
-0.106553	83.9516										-0.105347	93.2842										-0.105347	77.703										-0.105347	77.4316										-0.105347	97.3315
-0.105347	83.9516										-0.104142	93.3068										-0.104142	77.7497										-0.104142	77.4735										-0.104142	97.3436
-0.104142	83.9516										-0.102937	93.3293										-0.102937	77.7962										-0.102937	77.5154										-0.102937	97.3556
-0.102937	83.9516										-0.101731	93.3517										-0.101731	77.8427										-0.101731	77.5572										-0.101731	97.3676
-0.101731	83.9515										-0.100526	93.374										-0.100526	77.8892										-0.100526	77.599										-0.100526	97.3795
-0.100526	83.9515										-0.0993207	93.3963										-0.0993207	77.9355										-0.0993207	77.6407										-0.0993207	97.3913
-0.0993207	83.9515										-0.0981153	93.4185										-0.0981153	77.9818										-0.0981153	77.6823										-0.0981153	97.4031
-0.09691	83.9515										-0.09691	93.4407										-0.09691	78.028										-0.09691	77.7239										-0.09691	97.4149
[truncated: 206 more columns]
