# Supplementary material for: Does space matter? Estimation and evaluation of required space for commercial mass culture of grasshoppers (Acridoidea: Orthoptera)
Source: PLoS One. 2022 Jun 3;17(6):e0265664. doi: 10.1371/journal.pone.0265664 (PMC9165845; doi:10.1371/journal.pone.0265664)
Supplement: S2 Table — It contains loading plot data and eigenvalues. (XLS) [file pone.0265664.s002.xls]

## Sheet: Sheet1
Species	DL1	DL2	DL3	DL4	DL5
A. gigantea	60	97.5	95	86.25	81
O. japonica	15	60	76.6667	80	79
S. prasiniferum	0	40	61.6667	65	65
O. nitidula	15	32.5	70	66.25	65
A. glaucopsis	15	65	81.6667	83.75	77
L. indica	15	37.5	73.3333	67.5	69
H. nigrorepletus	15	57.5	80	81.25	76
P. infumata	0	50	65	68.75	66
A. exaltata	15	65	68.3333	77.5	75
C. tatarica	15	55	75	77.5	73
H. littoralis	20	60	65	66.25	67
P. panteli	5	47.5	70	71.25	67
S. gregaria	10	52.5	66.6667	80	76
A. turrita	55	92.5	88.3333	81.25	77
A. humbertianus	15	52.5	71.6667	81.25	76
G. punctiforns	15	60	75	85	80
G. africanus	10	57.5	71.6667	78.75	75
O. hyla	5	55	73.3333	78.75	76
O. fuscovittata	10	52.5	76.6667	82.5	81
O. abruptus	30	60	53.3333	72.5	64
T. annulata	55	72.5	75	75	67
O. velox	10	62.5	80	82.5	82
C. erubescens	10	42.5	68.3333	82.5	79
E. alacris	10	47.5	65	76.25	75
E. binghami	5	47.5	56.6667	80	76
H. oryzivorus	10	52.5	78.3333	80	74
A. insubricus	40	72.5	78.3333	77.5	72
A. thalassinus	10	45	66.6667	83.75	76
A. simulatrix	10	42.5	65	85	74
M. fasciata	45	70	70	73.75	68
S. splendens	30	52.5	56.6667	62.5	60

## Sheet: PCA Result1
	PC1	PC2	PC3	Observations	PC1	PC2	PC3
Loadings	Loadings	Loadings	Loadings	Scores	Scores	Scores	Scores
DL1	0.321897	0.630419	0.264787	A. gigantea	4.77711	1.65409	-0.174802
DL2	0.472815	0.414087	0.213463	O. japonica	0.984881	-0.709943	-0.216076
DL3	0.509525	0.0398691	-0.828499	S. prasiniferum	-2.97145	0.22388	-0.544926
DL4	0.463404	-0.423008	0.438799	O. nitidula	-2.35857	0.547544	-1.1034
DL5	0.445499	-0.500578	0.0732596	A. glaucopsis	1.54752	-0.608935	-0.381179
				L. indica	-1.60536	0.282866	-1.20404
				H. nigrorepletus	0.948972	-0.589088	-0.518426
				P. infumata	-2.10622	0.204469	-0.441707
				A. exaltata	0.192167	-0.0947553	0.417057
				C. tatarica	0.0852533	-0.184747	-0.378852
				H. littoralis	-1.47178	1.35255	-0.116321
				P. panteli	-1.55154	0.102211	-0.683149
				S. gregaria	-0.167992	-0.910248	0.48035
				A. turrita	3.47003	1.94906	-0.0959063
				A. humbertianus	0.305459	-0.772709	0.180795
				G. punctiforns	1.31792	-1.1246	0.284243
				G. africanus	0.120181	-0.574912	-0.00483971
				O. hyla	0.109085	-0.922427	-0.266898
				O. fuscovittata	0.964027	-1.45807	-0.219624
				O. abruptus	-1.73078	1.54945	1.51029
				T. annulata	0.830883	2.56936	0.299369
				O. velox	1.56571	-1.23691	-0.365958
				C. erubescens	-0.000433126	-1.61517	0.378856
				E. alacris	-0.770844	-0.737039	0.297639
				E. binghami	-1.00654	-1.29669	1.25245
				H. oryzivorus	0.345138	-0.685188	-0.629474
				A. insubricus	1.28251	1.40562	-0.0270451
				A. thalassinus	-0.155093	-1.37033	0.616743
				A. simulatrix	-0.399926	-1.35828	0.79184
				M. fasciata	0.251053	2.07684	0.491799
				S. splendens	-2.80135	2.33211	0.371189

## Sheet: Plot Data1
Principal Component Number	Eigenvalue		PC1 (57.0%)	PC2 (31.6%)	PC1 (57.0%)	PC2 (31.6%)	Observations	PC1 (57.0%)	PC2 (31.6%)	X of Ellipse	Y of Ellipse	Group for Ellipse
Eigenvalues	Eigenvalues	Loadings	Loadings	Loadings	Loadings	Loadings	Scores	Scores	Scores	Scores	Scores	Scores
1	2.85227	DL1	0	0	0.321897	0.630419	A. gigantea	4.77711	1.65409	-4.50231	1.30309e-15
2	1.57983	DL2	0	0	0.472815	0.414087	O. japonica	0.984881	-0.709943	-4.50222	0.0210745
3	0.367013	DL3	0	0	0.509525	0.0398691	S. prasiniferum	-2.97145	0.22388	-4.50195	0.0421481
4	0.138151	DL4	0	0	0.463404	-0.423008	O. nitidula	-2.35857	0.547544	-4.50151	0.06322
5	0.0627381	DL5	0	0	0.445499	-0.500578	A. glaucopsis	1.54752	-0.608935	-4.50088	0.0842895
							L. indica	-1.60536	0.282866	-4.50008	0.105356
							H. nigrorepletus	0.948972	-0.589088	-4.4991	0.126418
							P. infumata	-2.10622	0.204469	-4.49794	0.147474
							A. exaltata	0.192167	-0.0947553	-4.49661	0.168526
							C. tatarica	0.0852533	-0.184747	-4.4951	0.18957
							H. littoralis	-1.47178	1.35255	-4.49341	0.210607
							P. panteli	-1.55154	0.102211	-4.49154	0.231636
							S. gregaria	-0.167992	-0.910248	-4.48949	0.252655
							A. turrita	3.47003	1.94906	-4.48727	0.273665
							A. humbertianus	0.305459	-0.772709	-4.48486	0.294663
							G. punctiforns	1.31792	-1.1246	-4.48229	0.31565
							G. africanus	0.120181	-0.574912	-4.47953	0.336625
							O. hyla	0.109085	-0.922427	-4.4766	0.357586
							O. fuscovittata	0.964027	-1.45807	-4.47349	0.378533
							O. abruptus	-1.73078	1.54945	-4.4702	0.399465
							T. annulata	0.830883	2.56936	-4.46673	0.420381
							O. velox	1.56571	-1.23691	-4.46309	0.441281
							C. erubescens	-0.000433126	-1.61517	-4.45928	0.462163
							E. alacris	-0.770844	-0.737039	-4.45528	0.483027
							E. binghami	-1.00654	-1.29669	-4.45111	0.503872
							H. oryzivorus	0.345138	-0.685188	-4.44677	0.524697
							A. insubricus	1.28251	1.40562	-4.44224	0.545501
							A. thalassinus	-0.155093	-1.37033	-4.43755	0.566283
							A. simulatrix	-0.399926	-1.35828	-4.43267	0.587043
							M. fasciata	0.251053	2.07684	-4.42762	0.60778
							S. splendens	-2.80135	2.33211	-4.4224	0.628493
										-4.417	0.649181
										-4.41143	0.669843
										-4.40568	0.690479
										-4.39976	0.711088
										-4.39366	0.731668
										-4.38739	0.752219
										-4.38095	0.772741
										-4.37433	0.793232
										-4.36754	0.813692
										-4.36058	0.834119
										-4.35344	0.854514
										-4.34613	0.874875
										-4.33866	0.895201
										-4.331	0.915492
										-4.32318	0.935746
										-4.31519	0.955964
										-4.30702	0.976143
										-4.29869	0.996284
										-4.29019	1.01639
										-4.28151	1.03645
										-4.27267	1.05647
										-4.26365	1.07645
										-4.25447	1.09638
										-4.24512	1.11628
										-4.23561	1.13612
										-4.22592	1.15593
										-4.21607	1.17569
										-4.20605	1.1954
										-4.19587	1.21506
										-4.18551	1.23468
										-4.175	1.25424
										-4.16431	1.27376
										-4.15347	1.29323
										-4.14246	1.31264
										-4.13128	1.33201
										-4.11994	1.35132
										-4.10844	1.37058
										-4.09678	1.38978
										-4.08495	1.40893
										-4.07297	1.42802
										-4.06082	1.44706
										-4.04851	1.46604
										-4.03604	1.48496
										-4.02341	1.50382
										-4.01062	1.52263
										-3.99767	1.54137
										-3.98457	1.56005
										-3.97131	1.57867
										-3.95789	1.59723
										-3.94431	1.61572
										-3.93058	1.63415
										-3.91669	1.65252
										-3.90265	1.67082
										-3.88845	1.68906
										-3.8741	1.70722
										-3.8596	1.72532
										-3.84494	1.74336
										-3.83013	1.76132
										-3.81517	1.77921
										-3.80006	1.79703
										-3.7848	1.81479
										-3.76938	1.83247
										-3.75382	1.85007
										-3.73812	1.86761
										-3.72226	1.88507
										-3.70625	1.90245
										-3.6901	1.91977
										-3.67381	1.937
										-3.65736	1.95416
										-3.64078	1.97124
										-3.62405	1.98824
										-3.60717	2.00517
										-3.59016	2.02201
										-3.573	2.03878
										-3.5557	2.05546
										-3.53826	2.07206
										-3.52068	2.08858
										-3.50296	2.10502
										-3.4851	2.12138
										-3.4671	2.13765
										-3.44897	2.15383
										-3.4307	2.16994
										-3.41229	2.18595
										-3.39375	2.20188
										-3.37508	2.21772
										-3.35627	2.23348
										-3.33733	2.24914
										-3.31825	2.26472
										-3.29905	2.28021
										-3.27971	2.2956
										-3.26025	2.31091
										-3.24066	2.32613
										-3.22093	2.34125
										-3.20108	2.35628
										-3.18111	2.37122
										-3.16101	2.38606
										-3.14078	2.40081
										-3.12043	2.41546
										-3.09995	2.43002
										-3.07936	2.44448
										-3.05864	2.45885
										-3.0378	2.47312
										-3.01684	2.48729
										-2.99576	2.50136
										-2.97456	2.51533
										-2.95325	2.5292
										-2.93181	2.54298
										-2.91026	2.55665
										-2.8886	2.57022
										-2.86682	2.58369
										-2.84493	2.59706
										-2.82293	2.61033
										-2.80081	2.62349
										-2.77859	2.63655
										-2.75625	2.6495
										-2.73381	2.66235
										-2.71125	2.67509
										-2.68859	2.68773
										-2.66582	2.70026
										-2.64295	2.71269
										-2.61998	2.72501
										-2.5969	2.73722
										-2.57371	2.74932
										-2.55043	2.76131
										-2.52704	2.77319
										-2.50355	2.78497
										-2.47997	2.79663
										-2.45629	2.80818
										-2.43251	2.81962
										-2.40863	2.83096
										-2.38466	2.84217
										-2.36059	2.85328
										-2.33643	2.86427
										-2.31218	2.87515
										-2.28784	2.88592
										-2.2634	2.89657
										-2.23888	2.90711
										-2.21427	2.91753
										-2.18957	2.92784
										-2.16478	2.93803
										-2.13991	2.9481
										-2.11496	2.95806
										-2.08992	2.9679
										-2.06479	2.97763
										-2.03959	2.98723
										-2.0143	2.99672
										-1.98894	3.00609
										-1.96349	3.01534
										-1.93797	3.02447
										-1.91238	3.03348
										-1.8867	3.04237
										-1.86095	3.05114
										-1.83513	3.05979
										-1.80924	3.06832
										-1.78327	3.07673
										-1.75724	3.08502
										-1.73113	3.09318
										-1.70496	3.10122
										-1.67871	3.10914
										-1.65241	3.11694
										-1.62603	3.12461
										-1.59959	3.13216
										-1.57309	3.13959
										-1.54653	3.14689
										-1.51991	3.15407
										-1.49322	3.16112
										-1.46648	3.16805
										-1.43968	3.17485
										-1.41282	3.18152
										-1.3859	3.18807
										-1.35893	3.1945
										-1.33191	3.20079
										-1.30483	3.20697
										-1.27771	3.21301
										-1.25053	3.21893
										-1.2233	3.22472
										-1.19602	3.23038
										-1.1687	3.23591
										-1.14133	3.24132
										-1.11392	3.2466
										-1.08646	3.25175
										-1.05896	3.25677
										-1.03141	3.26166
										-1.00383	3.26643
										-0.976205	3.27106
										-0.948543	3.27556
										-0.920843	3.27994
										-0.893106	3.28418
										-0.865334	3.2883
										-0.837528	3.29229
										-0.809689	3.29614
										-0.781817	3.29987
										-0.753915	3.30346
										-0.725983	3.30692
										-0.698022	3.31026
										-0.670034	3.31346
										-0.642019	3.31653
										-0.613979	3.31947
										-0.585914	3.32228
										-0.557827	3.32495
										-0.529717	3.3275
										-0.501586	3.32991
										-0.473435	3.33219
										-0.445266	3.33434
										-0.417079	3.33636
										-0.388876	3.33825
										-0.360657	3.34
										-0.332424	3.34163
										-0.304177	3.34312
										-0.275919	3.34447
										-0.24765	3.3457
										-0.219371	3.34679
										-0.191083	3.34775
										-0.162788	3.34858
										-0.134486	3.34928
										-0.106179	3.34984
										-0.0778683	3.35027
										-0.049554	3.35057
										-0.0212378	3.35073
										0.00707928	3.35077
										0.0353961	3.35067
										0.0637115	3.35044
										0.0920243	3.35007
										0.120334	3.34957
										0.148638	3.34894
										0.176937	3.34818
										0.205228	3.34729
										0.233512	3.34626
										0.261786	3.3451
										0.29005	3.34381
										0.318302	3.34239
										0.346542	3.34083
										0.374768	3.33914
										0.402979	3.33732
										0.431175	3.33537
										0.459353	3.33329
										0.487513	3.33107
										0.515654	3.32872
										0.543774	3.32624
										0.571873	3.32363
										0.59995	3.32089
										0.628002	3.31802
										0.65603	3.31501
										0.684032	3.31187
										0.712006	3.30861
										0.739953	3.30521
										0.76787	3.30168
										0.795757	3.29802
										0.823613	3.29423
										0.851435	3.29031
										0.879225	3.28626
										0.906979	3.28208
										0.934697	3.27777
										0.962379	3.27333
										0.990022	3.26876
										1.01763	3.26406
										1.04519	3.25923
										1.07271	3.25428
										1.10019	3.24919
										1.12763	3.24398
										1.15502	3.23863
										1.18237	3.23316
										1.20967	3.22756
										1.23692	3.22184
										1.26412	3.21598
										1.29128	3.21
										1.31838	3.2039
										1.34543	3.19766
										1.37242	3.1913
										1.39937	3.18481
										1.42625	3.1782
										1.45308	3.17146
										1.47986	3.1646
										1.50657	3.15761
										1.53323	3.15049
										1.55982	3.14325
										1.58635	3.13589
										1.61282	3.1284
										1.63923	3.12079
										1.66557	3.11306
										1.69184	3.1052
										1.71805	3.09722
										1.74419	3.08912
										1.77026	3.08089
										1.79626	3.07254
										1.82219	3.06407
										1.84805	3.05548
										1.87384	3.04677
										1.89955	3.03794
										1.92518	3.02899
										1.95074	3.01992
										1.97623	3.01073
										2.00163	3.00142
										2.02696	2.99199
										2.0522	2.98244
										2.07736	2.97278
										2.10245	2.963
										2.12744	2.9531
										2.15236	2.94308
										2.17719	2.93295
										2.20193	2.9227
										2.22659	2.91233
										2.25115	2.90185
										2.27563	2.89126
										2.30002	2.88055
										2.32432	2.86973
										2.34852	2.85879
										2.37264	2.84774
										2.39666	2.83658
										2.42058	2.8253
										2.44441	2.81392
										2.46814	2.80242
										2.49177	2.79081
										2.51531	2.77909
										2.53875	2.76726
										2.56208	2.75533
										2.58532	2.74328
										2.60845	2.73112
										2.63148	2.71886
										2.6544	2.70649
										2.67722	2.69401
										2.69994	2.68143
										2.72254	2.66873
										2.74504	2.65594
										2.76743	2.64304
										2.78971	2.63003
										2.81188	2.61692
										2.83394	2.60371
										2.85589	2.59039
										2.87773	2.57697
										2.89945	2.56345
										2.92105	2.54983
										2.94254	2.5361
										2.96392	2.52228
										2.98517	2.50836
										3.00631	2.49433
										3.02733	2.48021
										3.04823	2.46599
										3.06901	2.45168
										3.08967	2.43726
										3.11021	2.42275
										3.13062	2.40815
										3.15091	2.39344
										3.17107	2.37865
										3.19111	2.36376
										3.21102	2.34877
										3.23081	2.3337
										3.25047	2.31853
										3.27	2.30327
										3.2894	2.28792
										3.30867	2.27247
										3.32781	2.25694
										3.34681	2.24132
										3.36569	2.22561
										3.38443	2.20981
										3.40304	2.19393
										3.42151	2.17795
										3.43985	2.1619
										3.45805	2.14575
										3.47612	2.12952
										3.49404	2.11321
										3.51183	2.09681
										3.52948	2.08033
										3.54699	2.06377
										3.56437	2.04713
										3.58159	2.0304
										3.59868	2.0136
										3.61563	1.99671
										3.63243	1.97975
										3.64909	1.96271
										3.6656	1.94559
										3.68197	1.92839
										3.6982	1.91112
										3.71427	1.89377
										3.73021	1.87635
										3.74599	1.85885
										3.76162	1.84128
										3.77711	1.82364
										3.79245	1.80592
										3.80763	1.78813
										3.82267	1.77027
										3.83755	1.75235
										3.85229	1.73435
										3.86687	1.71628
										3.88129	1.69815
										3.89557	1.67995
										3.90969	1.66168
										3.92365	1.64335
										3.93746	1.62495
										3.95112	1.60648
										3.96462	1.58796
										3.97796	1.56937
										3.99114	1.55072
										4.00417	1.53201
										4.01703	1.51323
										4.02974	1.4944
										4.04229	1.47551
										4.05468	1.45656
										4.06691	1.43755
										4.07898	1.41848
										4.09089	1.39936
										4.10263	1.38019
										4.11421	1.36096
										4.12563	1.34167
										4.13689	1.32233
										4.14798	1.30294
										4.15891	1.2835
										4.16968	1.26401
										4.18028	1.24447
										4.19071	1.22487
										4.20098	1.20523
										4.21108	1.18555
										4.22102	1.16581
										4.23079	1.14603
										4.24039	1.12621
										4.24982	1.10633
										4.25909	1.08642
										4.26818	1.06646
										4.27711	1.04646
										4.28587	1.02642
										4.29446	1.00634
										4.30288	0.986219
										4.31113	0.966058
										4.31921	0.94586
										4.32711	0.925623
										4.33485	0.905351
										4.34242	0.885042
										4.34981	0.864699
										4.35703	0.844321
										4.36408	0.82391
										4.37096	0.803466
										4.37766	0.782991
										4.38419	0.762484
										4.39055	0.741947
										4.39673	0.721381
										4.40274	0.700787
										4.40858	0.680165
										4.41424	0.659515
										4.41972	0.63884
										4.42503	0.61814
										4.43017	0.597415
										4.43513	0.576666
										4.43992	0.555895
										4.44453	0.535101
										4.44896	0.514287
										4.45322	0.493452
										4.4573	0.472597
										4.46121	0.451724
										4.46494	0.430833
										4.46849	0.409925
										4.47186	0.389001
										4.47506	0.368061
										4.47809	0.347107
										4.48093	0.326139
										4.4836	0.305158
										4.48609	0.284165
										4.4884	0.263161
										4.49054	0.242147
										4.49249	0.221122
										4.49427	0.20009
										4.49588	0.179049
										4.4973	0.158001
										4.49855	0.136947
										4.49961	0.115887
										4.5005	0.094823
										4.50122	0.0737551
										4.50175	0.0526843
										4.50211	0.0316114
										4.50229	0.0105373
										4.50229	-0.0105373
										4.50211	-0.0316114
										4.50175	-0.0526843
										4.50122	-0.0737551
										4.5005	-0.094823
										4.49961	-0.115887
										4.49855	-0.136947
										4.4973	-0.158001
										4.49588	-0.179049
										4.49427	-0.20009
										4.49249	-0.221122
										4.49054	-0.242147
										4.4884	-0.263161
										4.48609	-0.284165
										4.4836	-0.305158
										4.48093	-0.326139
										4.47809	-0.347107
										4.47506	-0.368061
										4.47186	-0.389001
										4.46849	-0.409925
										4.46494	-0.430833
										4.46121	-0.451724
										4.4573	-0.472597
										4.45322	-0.493452
										4.44896	-0.514287
										4.44453	-0.535101
										4.43992	-0.555895
										4.43513	-0.576666
										4.43017	-0.597415
										4.42503	-0.61814
										4.41972	-0.63884
										4.41424	-0.659515
										4.40858	-0.680165
										4.40274	-0.700787
										4.39673	-0.721381
										4.39055	-0.741947
										4.38419	-0.762484
										4.37766	-0.782991
										4.37096	-0.803466
										4.36408	-0.82391
										4.35703	-0.844321
										4.34981	-0.864699
										4.34242	-0.885042
										4.33485	-0.905351
										4.32711	-0.925623
										4.31921	-0.94586
										4.31113	-0.966058
										4.30288	-0.986219
										4.29446	-1.00634
										4.28587	-1.02642
										4.27711	-1.04646
										4.26818	-1.06646
										4.25909	-1.08642
										4.24982	-1.10633
										4.24039	-1.12621
										4.23079	-1.14603
										4.22102	-1.16581
										4.21108	-1.18555
										4.20098	-1.20523
										4.19071	-1.22487
										4.18028	-1.24447
										4.16968	-1.26401
										4.15891	-1.2835
										4.14798	-1.30294
										4.13689	-1.32233
										4.12563	-1.34167
										4.11421	-1.36096
										4.10263	-1.38019
										4.09089	-1.39936
										4.07898	-1.41848
										4.06691	-1.43755
										4.05468	-1.45656
										4.04229	-1.47551
										4.02974	-1.4944
										4.01703	-1.51323
										4.00417	-1.53201
										3.99114	-1.55072
										3.97796	-1.56937
										3.96462	-1.58796
										3.95112	-1.60648
										3.93746	-1.62495
										3.92365	-1.64335
										3.90969	-1.66168
										3.89557	-1.67995
										3.88129	-1.69815
										3.86687	-1.71628
										3.85229	-1.73435
										3.83755	-1.75235
										3.82267	-1.77027
										3.80763	-1.78813
										3.79245	-1.80592
										3.77711	-1.82364
										3.76162	-1.84128
										3.74599	-1.85885
										3.73021	-1.87635
										3.71427	-1.89377
										3.6982	-1.91112
										3.68197	-1.92839
										3.6656	-1.94559
										3.64909	-1.96271
										3.63243	-1.97975
										3.61563	-1.99671
										3.59868	-2.0136
										3.58159	-2.0304
										3.56437	-2.04713
										3.54699	-2.06377
										3.52948	-2.08033
										3.51183	-2.09681
										3.49404	-2.11321
										3.47612	-2.12952
										3.45805	-2.14575
										3.43985	-2.1619
										3.42151	-2.17795
										3.40304	-2.19393
										3.38443	-2.20981
										3.36569	-2.22561
										3.34681	-2.24132
										3.32781	-2.25694
										3.30867	-2.27247
										3.2894	-2.28792
										3.27	-2.30327
										3.25047	-2.31853
										3.23081	-2.3337
										3.21102	-2.34877
										3.19111	-2.36376
										3.17107	-2.37865
										3.15091	-2.39344
										3.13062	-2.40815
										3.11021	-2.42275
										3.08967	-2.43726
										3.06901	-2.45168
										3.04823	-2.46599
										3.02733	-2.48021
										3.00631	-2.49433
										2.98517	-2.50836
										2.96392	-2.52228
										2.94254	-2.5361
										2.92105	-2.54983
										2.89945	-2.56345
										2.87773	-2.57697
										2.85589	-2.59039
										2.83394	-2.60371
										2.81188	-2.61692
										2.78971	-2.63003
										2.76743	-2.64304
										2.74504	-2.65594
										2.72254	-2.66873
										2.69994	-2.68143
										2.67722	-2.69401
										2.6544	-2.70649
										2.63148	-2.71886
										2.60845	-2.73112
										2.58532	-2.74328
										2.56208	-2.75533
										2.53875	-2.76726
										2.51531	-2.77909
										2.49177	-2.79081
										2.46814	-2.80242
										2.44441	-2.81392
										2.42058	-2.8253
										2.39666	-2.83658
										2.37264	-2.84774
										2.34852	-2.85879
										2.32432	-2.86973
										2.30002	-2.88055
										2.27563	-2.89126
										2.25115	-2.90185
										2.22659	-2.91233
										2.20193	-2.9227
										2.17719	-2.93295
										2.15236	-2.94308
										2.12744	-2.9531
										2.10245	-2.963
										2.07736	-2.97278
										2.0522	-2.98244
										2.02696	-2.99199
										2.00163	-3.00142
										1.97623	-3.01073
										1.95074	-3.01992
										1.92518	-3.02899
										1.89955	-3.03794
										1.87384	-3.04677
										1.84805	-3.05548
										1.82219	-3.06407
										1.79626	-3.07254
										1.77026	-3.08089
										1.74419	-3.08912
										1.71805	-3.09722
										1.69184	-3.1052
										1.66557	-3.11306
										1.63923	-3.12079
										1.61282	-3.1284
										1.58635	-3.13589
										1.55982	-3.14325
										1.53323	-3.15049
										1.50657	-3.15761
										1.47986	-3.1646
										1.45308	-3.17146
										1.42625	-3.1782
										1.39937	-3.18481
										1.37242	-3.1913
										1.34543	-3.19766
										1.31838	-3.2039
										1.29128	-3.21
										1.26412	-3.21598
										1.23692	-3.22184
										1.20967	-3.22756
										1.18237	-3.23316
										1.15502	-3.23863
										1.12763	-3.24398
										1.10019	-3.24919
										1.07271	-3.25428
										1.04519	-3.25923
										1.01763	-3.26406
										0.990022	-3.26876
										0.962379	-3.27333
										0.934697	-3.27777
										0.906979	-3.28208
										0.879225	-3.28626
										0.851435	-3.29031
										0.823613	-3.29423
										0.795757	-3.29802
										0.76787	-3.30168
										0.739953	-3.30521
										0.712006	-3.30861
										0.684032	-3.31187
										0.65603	-3.31501
										0.628002	-3.31802
										0.59995	-3.32089
										0.571873	-3.32363
										0.543774	-3.32624
										0.515654	-3.32872
										0.487513	-3.33107
										0.459353	-3.33329
										0.431175	-3.33537
										0.402979	-3.33732
										0.374768	-3.33914
										0.346542	-3.34083
										0.318302	-3.34239
										0.29005	-3.34381
										0.261786	-3.3451
										0.233512	-3.34626
										0.205228	-3.34729
										0.176937	-3.34818
										0.148638	-3.34894
										0.120334	-3.34957
										0.0920243	-3.35007
										0.0637115	-3.35044
										0.0353961	-3.35067
										0.00707928	-3.35077
										-0.0212378	-3.35073
										-0.049554	-3.35057
										-0.0778683	-3.35027
										-0.106179	-3.34984
										-0.134486	-3.34928
										-0.162788	-3.34858
										-0.191083	-3.34775
										-0.219371	-3.34679
										-0.24765	-3.3457
										-0.275919	-3.34447
										-0.304177	-3.34312
										-0.332424	-3.34163
										-0.360657	-3.34
										-0.388876	-3.33825
										-0.417079	-3.33636
										-0.445266	-3.33434
										-0.473435	-3.33219
										-0.501586	-3.32991
										-0.529717	-3.3275
										-0.557827	-3.32495
										-0.585914	-3.32228
										-0.613979	-3.31947
										-0.642019	-3.31653
										-0.670034	-3.31346
										-0.698022	-3.31026
										-0.725983	-3.30692
										-0.753915	-3.30346
										-0.781817	-3.29987
										-0.809689	-3.29614
										-0.837528	-3.29229
										-0.865334	-3.2883
										-0.893106	-3.28418
										-0.920843	-3.27994
										-0.948543	-3.27556
										-0.976205	-3.27106
										-1.00383	-3.26643
										-1.03141	-3.26166
										-1.05896	-3.25677
										-1.08646	-3.25175
										-1.11392	-3.2466
										-1.14133	-3.24132
										-1.1687	-3.23591
										-1.19602	-3.23038
										-1.2233	-3.22472
										-1.25053	-3.21893
										-1.27771	-3.21301
										-1.30483	-3.20697
										-1.33191	-3.20079
										-1.35893	-3.1945
										-1.3859	-3.18807
										-1.41282	-3.18152
										-1.43968	-3.17485
										-1.46648	-3.16805
										-1.49322	-3.16112
										-1.51991	-3.15407
										-1.54653	-3.14689
										-1.57309	-3.13959
										-1.59959	-3.13216
										-1.62603	-3.12461
										-1.65241	-3.11694
										-1.67871	-3.10914
										-1.70496	-3.10122
										-1.73113	-3.09318
										-1.75724	-3.08502
										-1.78327	-3.07673
										-1.80924	-3.06832
										-1.83513	-3.05979
										-1.86095	-3.05114
										-1.8867	-3.04237
										-1.91238	-3.03348
										-1.93797	-3.02447
										-1.96349	-3.01534
										-1.98894	-3.00609
										-2.0143	-2.99672
										-2.03959	-2.98723
										-2.06479	-2.97763
										-2.08992	-2.9679
										-2.11496	-2.95806
										-2.13991	-2.9481
										-2.16478	-2.93803
										-2.18957	-2.92784
										-2.21427	-2.91753
										-2.23888	-2.90711
										-2.2634	-2.89657
										-2.28784	-2.88592
										-2.31218	-2.87515
										-2.33643	-2.86427
										-2.36059	-2.85328
										-2.38466	-2.84217
										-2.40863	-2.83096
										-2.43251	-2.81962
										-2.45629	-2.80818
										-2.47997	-2.79663
										-2.50355	-2.78497
										-2.52704	-2.77319
										-2.55043	-2.76131
										-2.57371	-2.74932
										-2.5969	-2.73722
										-2.61998	-2.72501
										-2.64295	-2.71269
										-2.66582	-2.70026
										-2.68859	-2.68773
										-2.71125	-2.67509
										-2.73381	-2.66235
										-2.75625	-2.6495
										-2.77859	-2.63655
										-2.80081	-2.62349
										-2.82293	-2.61033
										-2.84493	-2.59706
										-2.86682	-2.58369
										-2.8886	-2.57022
										-2.91026	-2.55665
										-2.93181	-2.54298
										-2.95325	-2.5292
										-2.97456	-2.51533
										-2.99576	-2.50136
										-3.01684	-2.48729
										-3.0378	-2.47312
										-3.05864	-2.45885
										-3.07936	-2.44448
										-3.09995	-2.43002
										-3.12043	-2.41546
										-3.14078	-2.40081
										-3.16101	-2.38606
										-3.18111	-2.37122
										-3.20108	-2.35628
										-3.22093	-2.34125
										-3.24066	-2.32613
										-3.26025	-2.31091
										-3.27971	-2.2956
										-3.29905	-2.28021
										-3.31825	-2.26472
										-3.33733	-2.24914
										-3.35627	-2.23348
										-3.37508	-2.21772
										-3.39375	-2.20188
										-3.41229	-2.18595
										-3.4307	-2.16994
										-3.44897	-2.15383
										-3.4671	-2.13765
										-3.4851	-2.12138
										-3.50296	-2.10502
										-3.52068	-2.08858
										-3.53826	-2.07206
										-3.5557	-2.05546
										-3.573	-2.03878
										-3.59016	-2.02201
										-3.60717	-2.00517
										-3.62405	-1.98824
										-3.64078	-1.97124
										-3.65736	-1.95416
										-3.67381	-1.937
										-3.6901	-1.91977
										-3.70625	-1.90245
										-3.72226	-1.88507
										-3.73812	-1.86761
										-3.75382	-1.85007
										-3.76938	-1.83247
										-3.7848	-1.81479
										-3.80006	-1.79703
										-3.81517	-1.77921
										-3.83013	-1.76132
										-3.84494	-1.74336
										-3.8596	-1.72532
										-3.8741	-1.70722
										-3.88845	-1.68906
										-3.90265	-1.67082
										-3.91669	-1.65252
										-3.93058	-1.63415
										-3.94431	-1.61572
										-3.95789	-1.59723
										-3.97131	-1.57867
										-3.98457	-1.56005
										-3.99767	-1.54137
										-4.01062	-1.52263
										-4.02341	-1.50382
										-4.03604	-1.48496
										-4.04851	-1.46604
										-4.06082	-1.44706
										-4.07297	-1.42802
										-4.08495	-1.40893
										-4.09678	-1.38978
										-4.10844	-1.37058
										-4.11994	-1.35132
										-4.13128	-1.33201
										-4.14246	-1.31264
										-4.15347	-1.29323
										-4.16431	-1.27376
										-4.175	-1.25424
										-4.18551	-1.23468
										-4.19587	-1.21506
										-4.20605	-1.1954
										-4.21607	-1.17569
										-4.22592	-1.15593
										-4.23561	-1.13612
										-4.24512	-1.11628
										-4.25447	-1.09638
										-4.26365	-1.07645
										-4.27267	-1.05647
										-4.28151	-1.03645
										-4.29019	-1.01639
										-4.29869	-0.996284
										-4.30702	-0.976143
										-4.31519	-0.955964
										-4.32318	-0.935746
										-4.331	-0.915492
										-4.33866	-0.895201
										-4.34613	-0.874875
										-4.35344	-0.854514
										-4.36058	-0.834119
										-4.36754	-0.813692
										-4.37433	-0.793232
										-4.38095	-0.772741
										-4.38739	-0.752219
										-4.39366	-0.731668
										-4.39976	-0.711088
										-4.40568	-0.690479
										-4.41143	-0.669843
										-4.417	-0.649181
										-4.4224	-0.628493
										-4.42762	-0.60778
										-4.43267	-0.587043
										-4.43755	-0.566283
										-4.44224	-0.545501
										-4.44677	-0.524697
										-4.45111	-0.503872
										-4.45528	-0.483027
										-4.45928	-0.462163
										-4.46309	-0.441281
										-4.46673	-0.420381
										-4.4702	-0.399465
										-4.47349	-0.378533
										-4.4766	-0.357586
										-4.47953	-0.336625
										-4.48229	-0.31565
										-4.48486	-0.294663
										-4.48727	-0.273665
										-4.48949	-0.252655
										-4.49154	-0.231636
										-4.49341	-0.210607
										-4.4951	-0.18957
										-4.49661	-0.168526
										-4.49794	-0.147474
										-4.4991	-0.126418
										-4.50008	-0.105356
										-4.50088	-0.0842895
										-4.50151	-0.06322
										-4.50195	-0.0421481
										-4.50222	-0.0210745
										-4.50231	4.82389e-16
